# Supplementary material for: Status and influential factors of health literacy in patients with ischemic stroke: A cross-sectional study
Source: PLoS One. 2024 Jul 29;19(7):e0307928. doi: 10.1371/journal.pone.0307928 (PMC11285942; doi:10.1371/journal.pone.0307928)
Supplement: S1 Data — (XLSX) [file pone.0307928.s001.xlsx]

## Sheet: Sheet1
																																			Information acquisition ability								Communication and interaction ability
Serial number	NIHSS score	Gender	Age	Educational level	occupation	Caregiver	Per capita monthly household income	Chronic respiratory disease	hypertension diabetes hypertension	diabetes	Hyperlipidemia	Coronary heart disease	Chronic peptic ulcer	tumor	Liver cirrhosis	Renal failure	Others	No	Have you ever been hospitalized for cerebrovascular stenosis, cerebral infarction, stroke, etc.?	When did you first experience cerebrovascular stenosis, cerebral infarction, or stroke	Type of medical insurance	Smoking history	Drinking history	How many times have you been hospitalized for cerebrovascular stenosis, cerebral infarction, stroke and other reasons?:	How long is the course of your cerebrovascular stenosis, cerebral infarction, and stroke	How long have you been suffering from chronic diseases other than cerebral infarction and stroke	Living condition	Whether you are taking a blood lipid lowering medication	When did you first start taking lipid-lowering drugs (such as simvastatin, Rosuvastatin, atorvastatin, etc.)	How long has it been since the first time you took lipid-lowering drugs (such as simvastatin, Rosuvastatin, atorvastatin, etc.)	Are you taking any medication for cerebrovascular stenosis, cerebral infarction, stroke (aspirin, clopidogrel, etc.)?	When did you first take medication for cerebral infarction or stroke (e.g., aspirin, clopidogrel, etc.)	The time since the first treatment of cerebral infarction, stroke drugs (such as aspirin, clopidogrel, etc.)	There are no adverse drug reactions during the administration of lipid-lowering drugs or cerebral infarction drugs	Read health brochures from hospitals or clinics	Make health decisions based on the information presented by the doctor	There is no difficulty in reading written information	Understand the health information you are exposed to in your daily life	Follow the doctor's advice	Go to the hospital alone to see a doctor	Get the information you need by talking to your doctor	Fill out the medical form separately	Find the information you need from a lot of information	Those who do not understand their own health will actively seek answers	Ask friends and family to help you understand health information you don't understand	Often participate in healthy activities with fellow patients	There are a few things you can do to prepare for each doctor's visit	Discuss your health problems with people other than your doctor	Consider putting into practice the health information you get in your daily life
1	4	1	58	6	3	1	6	0	1	1	1	0	0	0	0	0	0	0	2	2021.12.24.	3	1	2	1	1	5	2	2	-3	-3	2	-3	-3	2	3	2	4	4	4	1	2	2	3	4	4	5	2	4	4
2	0	1	57	1	2	1	3	0	0	0	1	0	0	0	0	0	0	0	2	2021.12.5	5	1	1	1	2	2	2	2	-3	-3	2	-3	-3	2	4	4	3	3	4	4	3	2	2	4	4	2	3	3	3
3	1	1	88	1	5	2	5	1	1	0	0	1	0	0	0	0	0	0	1	2021.12.8	3	1	2	1	1	1	2	1	2O21年1O月	1	1	2021.12.9	2	2	4	4	4	4	4	2	3	2	2	4	4	2	3	4	4
4	0	1	65	3	9	1	4	0	1	1	1	0	0	0	0	0	0	0	1	2017	3	1	1	3	1	5	2	2	-3	-3	1	2009	6	2	4	4	4	4	4	4	4	4	4	4	4	4	4	4	4
5	1	2	50	2	7	1	1	0	1	0	1	0	0	0	0	0	0	0	1	2014.10.26	5	2	2	2	5	5	6	2	-3	-3	2	-3	-3	2	4	5	5	4	3	2	4	3	2	4	3	2	2	4	4
6	0	2	39	6	5	1	6	0	1	0	0	0	0	0	0	0	0	0	2	2021.12.28	3	2	1	1	1	2	2	1	2012.12.28	1	1	2021.12.28	1	2	5	5	5	5	5	4	5	5	5	5	5	5	5	5	5
7	0	2	50	3	5	1	5	0	1	0	0	0	0	0	0	0	0	0	1	血管狭窄	3	2	2	2	1	5	2	1	2019年9月	6	1	2019年	6	2	5	5	5	5	5	1	5	4	4	3	5	4	5	4	4
0	1	2	59	6	9	1	6	0	1	0	0	0	0	0	0	0	0	0	2	2022.1.7	3	2	2	1	1	1	2	1	2019.1	6	1	2019.1	6	2	3	5	3	5	4	5	5	3	4	4	4	4	4	5	5
9	8	2	74	1	10	2	1	0	1	0	0	0	0	0	0	0	0	0	2	2022.1.5	5	2	1	1	1	5	3	2	-3	-3	1	2022.1.5	1	2	1	1	1	1	2	1	1	1	1	3	2	2	1	1	2
10	0	1	37	6	8	1	6	0	0	0	0	0	0	0	0	0	0	1	2	2022.1.5	3	2	1	1	1	0	2	1	2022.1.6	1	1	2022.1.6	1	2	5	5	5	5	5	5	5	5	5	5	5	5	5	5	5
11	0	1	73	1	9	1	5	0	1	1	1	0	1	0	0	0	0	0	1	2018.4.15	3	2	2	3	5	5	2	1	2018.1	6	1	2018.1	6	2	4	3	4	4	4	5	4	3	4	4	4	4	4	4	5
12	0	1	68	5	3	1	6	1	1	1	1	0	0	1	0	0	0	0	2	2021.12.24	3	1	1	1	1	5	2	1	2011	6	1	2011	6	2	5	5	5	5	5	4	5	5	5	4	4	4	5	5	4
13	0	1	85	4	9	2	6	0	0	0	1	1	0	1	0	1	0	0	2	最近一周	3	2	2	1	1	5	3	1	10年前	6	1	10年	6	1	2	2	3	3	3	1	2	1	2	2	2	1	2	3	2
14	1	1	71	2	9	2	1	0	1	0	0	1	0	0	0	0	0	0	2	2022-01-04	3	1	1	1	1	5	1	1	2018	6	1	2018	6	2	4	2	4	4	4	3	3	2	2	3	3	2	3	3	3
15	1	1	53	2	10	1	3	0	0	1	0	0	0	0	0	0	0	0	1	2021年8月	3	1	1	2	2	5	2	1	2021.9	2	1	2021.9	2	2	4	4	4	4	4	4	4	4	4	4	4	4	4	4	4
16	0	2	65	1	9	2	3	0	1	1	1	0	0	0	0	0	0	0	2	2022年	3	2	2	1	2	1	3	2	-3	-3	1	阿司匹林	3	2	5	5	5	5	5	5	5	5	5	5	5	5	5	5	5
17	0	2	49	1	7	2	2	0	0	0	0	0	0	0	0	0	0	1	2	2021.12.10	3	2	2	1	1	0	2	1	2022.1.10	1	1	2022.1.10	1	2	3	3	2	2	4	3	4	4	3	4	4	2	4	4	4
18	3	2	33	6	6	1	6	0	1	0	0	0	0	0	0	0	0	0	2	12.23	2	2	2	1	1	5	2	2	-3	-3	2	-3	-3	2	4	4	4	4	4	4	4	4	4	4	4	4	4	4	4
19	0	1	39	6	5	1	6	0	0	0	1	0	0	0	0	0	0	0	2	12/26	3	1	1	1	1	3	2	2	-3	-3	1	1月2日	1	2	5	5	5	5	5	5	5	5	5	4	4	4	4	4	5
20	2	1	63	3	9	1	6	0	0	0	1	0	0	0	0	0	0	0	1	2021.10.13	3	1	1	2	2	1	2	1	2022.1	1	1	2022.1	1	2	3	4	4	4	5	4	4	4	3	4	4	3	4	4	4
21	0	1	65	3	9	2	6	0	0	1	0	0	0	0	0	0	0	0	1	2016.7	3	1	1	2	5	5	3	1	2016.7	6	1	2016.7	6	2	4	4	4	4	4	3	4	2	3	3	3	3	3	3	3
22	0	1	72	2	9	1	6	1	0	0	0	0	0	0	0	0	0	0	1	2021.6	3	1	1	2	4	5	2	1	2021.6	4	1	2021.6	4	2	4	4	4	4	4	2	3	2	3	3	4	3	3	3	3
23	0	2	87	1	10	2	5	1	1	0	0	0	0	0	0	0	0	0	2	2022,1,22	4	2	2	1	1	5	3	2	-3	-3	1	2019.4	6	2	2	2	2	3	3	2	2	2	3	3	3	3	2	3	4
24	0	1	44	6	8	1	6	0	1	1	0	0	0	0	0	0	0	0	2	2021.12.22	3	1	1	1	2	5	2	1	2021.12.22	2	1	2021.12.22	2	2	5	5	5	5	5	5	5	5	5	5	5	5	5	5	5
25	1	1	63	3	9	1	5	0	1	1	1	1	0	0	0	0	0	0	1	2022.1	5	1	1	1	2	5	2	1	2017.正月初九	6	1	2017	6	2	4	3	4	4	3	3	3	3	3	4	4	3	3	4	4
26	0	1	64	1	10	2	5	0	0	0	0	0	0	0	0	0	0	1	1	2022.3.2	4	1	1	1	1	0	3	1	2022.3.14	1	1	2022.3.14	1	2	2	2	2	2	4	4	4	2	3	4	4	3	4	4	4
27	1	1	58	2	9	8	6	0	0	0	0	0	0	0	0	0	0	1	2	2021.3.16	5	1	2	1	2	0	1	1	2021.12	3	2	-3	-3	1	3	4	3	4	4	3	3	3	3	4	4	3	3	4	4
28	1	2	83	1	10	2	4	0	0	0	0	0	0	0	0	0	0	1	2	2022.3.12	5	2	2	1	1	0	5	1	2022.3.15	1	1	2022.3.15	1	2	2	2	2	3	3	1	2	1	1	2	3	2	2	3	4
29	0	2	5	2	10	8	2	0	0	0	0	0	0	0	0	0	0	1	1	2022.3.5	5	2	2	1	1	0	2	1	2022.3.18	1	2	-3	-3	2	4	4	4	4	5	2	3	4	4	4	4	3	3	4	4
30	0	1	87	1	9	1	6	0	0	0	0	0	0	0	0	0	1	0	2	2022.2.16	3	1	1	1	2	5	2	1	2022.2.16	2	1	2022.2.16	2	2	2	2	2	3	4	1	2	1	2	3	3	2	3	4	4
31	0	1	55	1	10	1	6	0	1	1	1	1	0	0	0	0	0	0	1	2021.6	5	1	1	2	4	5	2	1	2021.6	5	1	10多年前	5	2	3	4	3	4	5	2	3	2	3	3	4	2	3	3	4
32	0	1	78	6	9	1	6	0	1	1	0	0	0	0	0	0	0	0	1	2016.5	3	1	1	2	5	5	2	1	2016.5	6	1	2016.5	6	2	4	4	4	4	5	3	4	4	4	4	4	3	4	4	4
33	0	2	64	1	10	2	6	0	1	1	0	0	0	1	0	0	0	0	2	3月11日	4	2	1	1	1	5	2	2	-3	-3	1	3月16日	1	2	4	4	4	4	4	4	4	4	4	4	4	4	4	4	4
34	2	1	58	2	10	2	4	0	1	0	0	0	0	0	0	0	0	0	2	3月12	4	1	1	1	1	5	3	1	阿托伐他汀	1	1	3月17	1	2	5	5	5	5	5	4	4	4	4	5	5	5	5	5	5
35	0	1	82	1	7	2	6	0	1	0	0	0	0	0	0	0	0	0	1	2022年1月15号	5	1	1	2	2	5	3	1	2022年3月15	1	1	2022年2月	1	2	1	4	2	2	5	2	3	1	1	3	5	3	5	4	3
36	2	2	69	1	9	1	6	0	1	1	0	0	0	0	0	0	0	0	1	2022年1月	3	2	2	2	2	1	2	1	2022年1月	2	1	2022年1月	2	2	5	3	5	5	5	1	1	1	1	3	5	5	5	5	5
37	0	2	47	1	7	3	5	0	1	1	0	0	0	0	0	0	0	0	1	2022.2.20	5	2	2	2	2	1	2	1	2022.3.22	1	1	2022.2.20	2	2	5	4	4	4	5	3	4	5	4	4	5	3	4	4	4
38	0	1	48	1	7	1	3	0	0	1	0	0	0	0	0	0	0	0	2	3月10	5	1	1	1	1	1	2	1	3月16	1	1	3月16	1	2	4	4	3	4	5	4	4	3	4	4	4	3	4	4	4
39	11	2	80	1	9	1	6	0	1	0	0	0	0	0	0	0	0	0	2	2022.3.18	4	2	2	1	1	5	2	1	2022.3.18	1	1	2022.3.18	1	2	1	1	1	1	1	1	1	1	1	1	1	1	1	1	1
40	1	1	22	5	4	3	6	0	0	0	0	0	0	0	0	0	0	1	2	3月22日	4	1	1	1	1	0	1	2	-3	-3	1	3月25日	1	2	5	5	5	5	5	4	5	5	5	5	5	5	5	5	5
41	0	1	64	5	9	1	6	0	1	0	1	0	0	0	0	0	0	0	1	2021.10	3	1	1	1	3	5	2	1	2021.10	3	1	2022.10	3	2	5	4	4	5	5	4	4	4	4	4	5	5	5	5	4
42	2	2	79	5	9	7	6	0	0	0	0	0	0	0	0	0	0	1	1	2019.1.15	3	2	2	2	5	0	1	1	2017.	6	1	2017	6	2	5	5	5	5	5	5	5	4	4	5	4	4	4	5	5
43	0	1	59	3	5	2	6	0	1	0	0	0	0	0	0	0	0	0	1	2021	3	1	1	2	5	1	2	2	-3	-3	1	2021	1	2	5	5	5	5	5	5	5	5	5	5	5	3	5	5	5
44	0	2	65	1	9	2	6	0	0	0	0	0	0	0	0	0	0	1	1	2022.12	5	2	2	2	3	0	3	1	2021.12	3	1	2021.12	3	2	1	2	1	4	5	4	3	1	2	2	3	2	3	3	4
45	0	1	76	2	9	2	3	0	0	0	0	0	0	0	0	0	0	1	1	10前	3	1	1	3	5	0	3	2	-3	-3	1	10前	6	2	5	4	5	5	2	1	5	4	4	4	4	2	1	4	5
46	0	1	71	4	9	1	3	0	0	1	0	0	0	0	0	0	0	0	1	2022..15	3	1	2	2	2	5	2	1	2022.2.15	2	1	2022.2.15	2	2	4	4	4	4	5	2	3	2	3	3	3	3	3	3	4
47	0	2	66	4	9	2	6	0	0	0	1	0	0	0	0	0	0	0	2	2022-03-27	3	2	2	1	1	5	3	1	2010	6	2	-3	-3	2	5	5	5	5	5	5	5	5	5	5	5	5	5	5	5
48	0	1	55	2	2	1	3	0	1	0	0	0	0	0	0	0	0	0	2	2022.3.25	5	1	1	1	1	1	2	1	2022.3.25	1	1	2022.3.25	1	2	5	5	5	5	4	5	5	5	4	5	5	2	3	4	3
49	0	2	61	5	9	1	6	0	0	0	0	0	0	0	0	0	0	1	2	2022.3.12	3	2	2	2	1	0	2	1	2022.3.28	1	1	2022.3.16	1	2	4	4	4	5	5	4	4	4	4	4	5	4	4	5	4
50	0	1	74	3	9	2	4	0	1	0	0	0	0	0	0	0	0	0	1	2020年7月	3	2	2	2	5	5	2	1	2022.3.25	1	1	2020.7	6	2	4	4	4	4	5	2	3	2	2	5	4	3	4	4	5
51	1	1	68	2	9	2	6	0	1	1	0	0	0	0	0	0	0	0	2	2022年3月4号	3	2	2	1	2	5	2	2	-3	-3	1	3月4	1	2	5	5	5	5	5	3	5	4	5	5	5	4	5	5	4
52	0	1	57	6	10	7	4	0	0	1	0	0	0	0	0	0	0	0	2	2022.3.29	3	1	1	1	1	5	1	1	2022.3.29	1	1	2022.3..29	1	2	5	5	5	5	5	5	5	5	4	4	5	3	4	5	5
53	0	1	65	2	2	2	6	0	0	0	0	0	0	0	0	0	0	1	1	是	3	1	1	1	1	0	3	2	-3	-3	1	是	1	2	4	4	4	4	5	4	4	4	4	4	4	4	4	4	4
54	0	1	69	1	9	1	5	0	1	1	1	1	0	0	0	0	0	0	2	2022.3.4	5	1	1	1	2	5	2	1	20年前	6	1	20年前	6	2	3	4	3	3	4	3	4	3	3	4	4	3	4	4	4
55	7	1	57	2	7	2	3	0	0	0	0	0	0	0	0	0	0	1	2	2022.3.14	5	1	1	1	1	0	3	1	2022.3.14	1	1	3.14	1	2	3	4	4	4	4	2	3	1	3	3	4	2	3	4	4
56	3	1	37	5	4	3	6	0	0	0	0	0	0	0	0	0	0	1	1	8月	3	1	1	2	4	0	1	1	8月	4	2	-3	-3	2	5	5	5	5	5	5	5	5	5	5	5	5	5	5	5
57	0	1	66	6	9	6	6	0	0	1	1	0	0	0	0	0	0	0	2	2022.3.24	4	1	1	1	1	5	2	1	2022.3.24	1	1	2022.3.24	1	2	5	5	5	5	5	5	5	5	5	5	4	4	4	4	4
58	2	1	53	2	2	1	2	0	0	1	0	0	0	0	0	0	0	0	1	2022.3.28	3	1	1	1	1	5	2	1	2022.3.31	1	1	2022.3.31	1	2	5	5	5	5	4	5	5	5	4	4	5	3	4	4	4
59	2	1	40	1	7	1	4	0	1	0	0	0	0	0	0	0	0	0	2	3.8	5	1	1	1	1	1	2	1	3.14	1	1	3.14	1	2	5	5	4	4	5	3	4	3	3	4	4	3	2	4	4
60	0	2	49	2	7	1	2	0	1	0	0	0	0	0	0	0	0	0	2	3.9	5	2	2	1	2	5	2	1	4.8	1	1	4.3	1	2	5	5	5	5	5	5	5	5	5	5	5	5	5	5	5
61	0	2	69	3	8	2	5	0	1	0	0	0	0	0	0	0	0	0	1	2022	3	2	2	1	1	5	2	1	2020	6	1	2020	6	2	5	5	5	5	5	5	5	5	5	5	5	5	5	5	5
62	0	1	88	1	9	1	5	0	0	0	0	0	0	0	0	0	0	1	2	3.31	4	1	1	1	1	0	2	1	3.31	1	1	3.31	1	2	5	5	4	4	4	2	4	4	3	3	4	3	4	5	4
63	13	1	63	2	9	4	6	0	1	0	0	0	0	0	0	0	0	0	2	2022.2.19	4	1	1	1	2	5	1	2	-3	-3	1	2022.2.19	2	2	1	1	1	1	1	1	1	1	1	1	1	1	1	1	1
64	0	1	71	4	9	1	5	0	0	1	1	0	0	0	0	0	0	0	2	2022年2月	3	2	1	1	2	5	1	2	-3	-3	2	-3	-3	2	4	4	4	3	4	5	4	4	3	3	4	2	3	3	3
65	0	2	82	6	9	2	5	1	0	0	0	1	0	0	0	0	0	0	1	一年前	3	2	2	2	5	5	2	2	-3	-3	1	半年前	2	2	5	5	5	5	5	1	5	5	4	5	5	5	5	5	5
66	2	2	67	3	9	2	6	0	1	0	0	0	0	0	0	0	0	0	2	2022，3.14	3	2	2	1	1	5	2	1	3月31	1	1	3月31	1	2	2	5	2	4	3	1	3	2	3	3	3	2	4	3	3
67	11	2	75	1	2	2	3	0	1	0	1	0	0	0	0	0	0	0	1	2020.12	3	2	2	2	3	5	1	1	2021.12	3	1	2021.12	3	2	3	3	3	3	3	3	3	3	2	3	2	2	3	2	2
68	0	2	46	6	10	6	5	0	0	0	0	0	0	0	0	0	1	0	1	2022.4.8	4	2	2	2	5	5	2	2	-3	-3	1	2022.4.8	1	2	4	4	4	5	5	4	5	5	5	5	5	5	5	5	5
69	0	1	68	1	9	1	4	0	0	0	0	0	0	0	0	0	0	1	2	2020.6	5	1	1	2	5	0	2	1	2022.2.8	2	1	2022.2.8	2	2	4	4	4	5	5	4	4	3	4	4	5	4	4	5	4
70	0	1	60	6	9	1	6	0	1	1	1	0	0	0	0	0	0	0	2	2021.10	3	1	1	1	4	5	2	1	2022.4.9	1	1	2022.4.9	1	2	5	4	5	5	4	4	5	5	4	4	5	5	4	4	5
71	0	2	78	1	9	2	6	0	0	0	0	0	0	0	0	0	0	1	2	2022.3	3	2	2	1	1	0	2	2	-3	-3	1	2022.3	1	2	5	5	5	5	5	5	5	5	5	5	5	5	5	5	5
72	0	2	76	1	9	2	4	0	1	0	0	0	0	0	0	0	0	0	1	2021.6	5	2	2	2	4	5	2	1	2022.4.12	1	1	2022.4.9	1	2	3	4	3	4	3	3	4	1	2	3	4	4	4	4	3
73	0	2	75	1	9	1	5	1	1	1	0	1	1	0	1	0	0	0	1	10年前	4	2	2	2	5	5	2	2	-3	-3	2	-3	-3	2	4	4	4	5	4	3	4	3	3	4	5	4	4	5	4
74	1	1	67	1	9	1	4	1	0	0	0	0	0	0	0	0	0	0	1	2022.2.18	5	1	2	1	2	5	2	1	2022.4.2	1	1	2022.4.2	1	2	3	4	3	4	4	4	4	4	4	4	5	3	4	4	4
75	2	1	64	2	7	1	4	0	0	1	0	0	0	0	0	0	0	0	1	2018	5	1	1	2	5	5	2	1	2022.4.8	1	1	2022.4.8	1	2	4	4	4	5	4	4	4	3	3	4	5	3	3	5	4
76	2	1	56	2	2	1	5	0	1	0	1	0	1	0	0	0	0	0	1	2020.11.16	3	1	1	2	5	5	2	1	2020.11.18	6	1	2021.6.23	5	1	4	4	4	4	4	3	4	3	3	3	4	2	3	3	3
77	5	1	59	2	10	2	4	0	1	0	0	0	0	0	0	0	0	0	2	2022.4.9	4	1	1	1	1	5	3	2	-3	-3	1	2022.4.9	1	2	2	3	2	4	4	2	3	2	3	3	4	3	3	3	3
78	0	1	78	2	9	2	5	0	1	1	1	0	0	0	0	0	0	0	2	2022年3月	3	1	1	1	2	5	2	1	2021年	6	1	2022.3	2	2	4	4	4	4	3	4	4	4	4	3	3	3	3	3	3
79	3	1	63	1	10	1	3	0	0	0	0	0	0	0	0	0	0	1	2	2022.4.14	5	1	1	1	1	0	2	2	-3	-3	1	2022.4.15	1	2	4	4	4	5	4	4	4	3	3	4	4	3	4	3	4
80	0	1	60	6	9	1	5	0	1	1	1	0	0	0	0	0	0	0	1	2005.1	3	1	1	2	5	5	2	1	2020.5	6	1	2020.5	6	2	5	5	5	5	5	5	5	4	4	4	5	3	5	5	4
81	0	1	38	3	8	3	6	0	0	0	1	0	0	0	0	0	0	0	1	19年6月	1	1	1	1	2	5	2	1	19年6月	3	1	阿司匹林	6	2	5	5	5	5	5	5	5	5	5	5	5	5	5	4	5
82	1	2	73	1	7	2	2	0	1	0	0	0	0	0	0	0	1	0	2	2022.4.8	4	2	1	1	1	5	2	1	2022.4.12	1	2	-3	-3	2	5	5	5	5	5	1	5	3	3	5	5	1	1	4	1
83	0	1	40	7	3	1	6	0	0	0	0	0	0	0	0	0	0	1	2	2022.420	3	2	1	1	1	0	2	2	-3	-3	2	-3	-3	2	5	5	5	5	5	5	5	5	5	5	5	5	5	5	5
84	0	1	78	5	9	1	6	0	0	0	0	1	0	0	0	0	0	0	1	2019	3	2	1	2	5	5	2	2	-3	-3	2	-3	-3	2	4	4	4	4	4	4	4	4	3	4	5	3	4	4	4
85	2	1	60	3	9	2	4	0	1	0	0	0	0	0	0	0	0	0	2	2022.4.17	3	1	2	1	1	5	3	1	2022.4.21	1	1	2022.4.17	1	2	5	5	5	5	4	4	5	5	5	4	4	5	4	5	4
86	0	1	83	6	9	2	6	0	0	0	0	0	0	0	0	0	0	1	2	2022.3.4	3	2	2	1	2	0	1	1	2022.3.4	2	1	2022.3.4	2	2	5	4	5	5	5	1	4	5	5	5	5	5	5	5	5
87	3	1	57	2	10	1	3	0	1	0	0	0	0	0	0	0	0	0	1	2018.2	5	1	1	2	5	5	2	1	2022.4.19	1	1	2018.2	6	2	4	4	4	4	4	4	4	4	4	4	5	4	4	4	4
88	4	2	65	2	9	2	5	0	1	0	0	0	0	0	0	0	0	0	1	2020年1月8号	4	1	1	2	5	5	3	1	2年	6	1	2年	6	2	4	5	4	5	5	5	5	3	4	5	5	5	5	5	5
89	0	2	79	3	9	2	6	1	0	1	0	1	0	0	0	0	0	0	1	2014	3	2	2	2	5	5	3	1	2014	6	1	2014	6	2	5	5	5	5	4	1	4	1	3	3	5	5	5	5	5
90	2	1	82	6	9	7	6	0	1	0	1	1	0	1	0	0	0	0	1	2017.5	3	1	1	2	5	5	2	1	2007	6	1	2007	6	2	5	5	5	5	5	5	5	5	4	4	5	4	5	5	5
91	1	1	63	5	9	1	6	0	0	1	1	0	0	0	0	0	0	0	1	2022.2.10	3	1	1	2	3	2	2	1	2022.4.29	1	1	2022.4.27	1	2	4	4	4	4	4	4	4	4	4	4	4	3	4	4	4
92	7	2	79	4	9	6	6	0	1	1	0	0	0	0	0	0	0	0	1	2022.215	3	2	2	2	2	5	2	1	2022.2.15	1	1	2022.4.26	1	2	2	3	3	3	3	1	2	1	1	2	2	1	2	2	2
93	0	2	71	1	10	1	4	0	1	0	1	0	0	0	0	0	0	0	1	2019	4	2	2	2	5	5	2	1	2019	6	1	2019	6	2	2	3	2	3	4	2	4	3	3	3	4	2	3	4	4
94	4	1	57	2	7	1	3	0	0	0	0	0	0	0	0	0	0	1	2	2022年3月22日	5	1	1	1	2	0	2	1	2022.3.22	2	1	2022.3.22	2	2	4	4	4	4	5	3	3	3	3	3	3	3	3	3	3
95	0	1	65	5	9	1	5	0	0	0	0	0	0	0	0	0	0	1	2	2022.3.31	3	1	2	1	1	0	2	1	2022.4.1	1	1	2022.4.1	1	2	1	3	1	4	4	3	4	1	1	4	4	2	3	4	4
96	2	2	56	1	10	2	4	0	1	1	1	0	0	0	0	0	0	0	1	3月21	5	2	2	2	1	5	2	1	3月21	2	1	3月21	2	2	5	5	5	4	5	4	5	4	4	5	5	4	5	5	5
97	0	2	78	1	7	2	2	0	0	0	0	0	0	1	0	0	0	0	2	4月27	3	2	2	1	1	3	3	2	-3	-3	1	4月27	1	2	1	1	1	1	2	1	2	1	1	1	1	1	2	1	1
98	0	2	74	1	7	5	2	0	0	0	0	1	0	0	0	0	0	0	1	4月19日	5	2	2	1	1	5	2	1	2019年	6	1	4月19日	1	2	4	5	4	4	5	4	5	4	4	5	5	4	5	5	5
99	9	1	55	1	7	1	2	0	0	0	1	0	0	0	0	0	0	0	1	2021.8.17	3	1	1	2	4	4	2	1	2022.4.1	1	2	-3	-3	2	1	1	1	2	3	1	2	1	2	2	3	1	2	2	2
100	0	2	71	1	9	2	4	1	0	0	1	0	0	0	0	0	0	0	2	2022.4.20	4	2	2	1	1	5	3	1	2012	6	1	2012	6	2	5	5	5	5	5	1	3	1	4	4	5	3	4	4	5
101	5	1	59	5	3	1	6	0	1	1	0	0	0	0	0	0	0	0	1	2021.9.21	3	1	1	2	4	5	2	1	2021.9.21	4	1	2021.9.21	4	2	4	3	5	5	4	1	2	1	2	2	4	2	3	2	4
102	0	1	90	2	9	2	6	1	1	1	1	1	0	0	0	0	0	0	1	2018	6	1	1	2	5	5	3	1	2007	6	1	2022.5.1	1	2	4	4	3	4	4	2	4	2	3	4	4	2	3	5	1
103	0	1	80	2	9	2	6	0	1	0	0	0	0	0	0	0	0	0	2	2022.5.8	3	1	2	1	2	5	3	1	2022.5.8	1	1	2022.5.8	1	2	3	4	3	4	4	2	3	1	3	3	4	3	3	4	4
104	7	1	65	2	9	1	6	0	1	0	0	0	1	0	0	0	1	0	2	2022.4.29	4	1	1	1	1	5	2	2	-3	-3	1	2022.4.29	1	2	1	2	1	2	4	1	2	1	2	2	4	1	2	3	2
105	2	1	69	2	10	2	4	1	0	0	0	0	0	0	0	0	0	0	2	2022.3.19	5	1	1	1	2	5	2	1	2022.3.19	2	1	2022.3.19	2	1	2	1	1	2	2	1	1	1	1	1	2	1	1	2	2
106	1	1	63	4	9	1	6	0	0	1	0	0	0	0	0	0	1	0	2	2022.2.10	3	1	1	1	2	1	2	1	2022.4.29	1	1	2022.4.29	1	2	4	5	4	5	5	5	5	5	4	4	5	4	4	5	4
107	0	2	67	1	10	2	5	0	1	0	0	0	0	0	0	0	0	0	1	2012年	5	2	2	2	5	5	3	1	2022.3.20	2	1	2022.3.20	2	2	4	4	4	4	5	4	4	3	4	3	4	4	4	4	4
108	4	2	87	4	9	2	6	0	1	0	0	1	0	0	0	0	0	0	1	2013	3	2	2	3	5	5	3	1	2020.12.17	6	1	2013	6	2	1	1	1	2	2	1	1	1	1	1	2	1	1	1	1
109	2	1	73	1	10	2	4	1	1	1	1	0	0	0	0	0	0	0	1	2022.5.21	4	2	1	1	1	5	3	1	2020.	6	1	2022.5.21	1	2	2	2	2	3	4	2	3	1	2	2	3	1	2	3	3
110	0	1	63	1	9	1	5	0	1	1	0	0	0	0	0	0	0	0	1	2022.4.23	4	1	1	1	1	5	2	1	2021.6	5	1	2022.4.23	1	2	4	4	4	5	4	3	4	3	4	4	4	2	3	4	4
111	0	1	59	2	4	1	4	0	1	0	0	0	0	0	0	0	0	0	1	2022.1.5	3	1	2	2	3	5	2	1	2022.1,5	3	1	2022.1.5	3	2	3	3	2	3	4	1	3	1	2	3	4	2	3	3	3
112	0	1	73	4	9	1	6	1	1	1	1	1	0	0	0	0	1	0	2	2022.4	4	1	1	2	2	5	2	1	很多年	6	1	2005	6	2	3	4	4	4	4	3	4	2	3	4	4	2	3	5	4
113	20	1	51	1	2	1	4	0	0	0	0	0	0	0	0	0	0	1	2	2022.5.4	5	1	1	1	1	0	2	2	-3	-3	1	2022.5.5	1	2	2	2	2	3	3	1	1	1	1	1	2	1	1	1	1
114	0	1	51	5	4	1	6	0	1	0	1	0	0	0	0	0	1	0	1	2021.4	3	1	1	2	5	5	2	1	2020	6	1	2021.4	6	2	4	5	5	5	5	4	5	5	5	4	5	4	4	5	4
115	0	2	52	1	10	1	5	0	1	0	0	0	0	0	0	0	0	0	1	2022.5.8	5	2	2	1	1	1	2	1	2022.5.21	1	1	2022.5.21	1	2	4	4	4	3	4	4	4	4	4	4	4	4	4	4	4
116	7	2	60	2	10	1	5	0	1	0	1	0	0	0	0	0	0	0	2	2022.5.18	5	2	2	1	1	5	2	1	2022.5.20	1	1	2022.5.20	1	2	4	4	4	4	4	5	5	5	4	4	5	4	5	5	4
117	2	2	25	2	10	1	4	0	0	0	0	0	0	0	0	0	0	1	2	5月30日	5	2	2	1	1	0	4	2	-3	-3	2	-3	-3	2	5	5	5	5	5	4	5	5	5	5	5	5	5	5	5
118	1	1	68	5	9	1	5	0	1	1	1	0	0	0	0	0	0	0	1	2011年	3	2	2	3	5	5	6	1	2011	6	1	2022.5.20	6	2	4	3	3	4	3	2	3	1	3	3	4	2	3	3	3
119	0	1	69	2	9	1	4	0	0	0	0	0	1	0	0	0	0	0	2	2022.5.10	6	1	2	1	5	5	2	1	2022.5.27	1	1	2022.5.27	1	2	4	4	4	4	5	3	4	4	4	4	4	2	3	4	4
120	13	1	51	4	2	2	4	0	1	0	0	0	0	0	0	0	0	0	1	2022.5.19	5	1	1	1	1	5	2	1	2022.5.19	1	1	2022.5.19	1	2	1	1	1	2	2	1	1	1	1	1	1	1	1	1	1
121	3	1	67	1	10	2	4	0	1	0	0	0	0	0	0	0	0	0	1	2022.2.14	5	1	1	2	3	5	3	1	2022.5.20	3	1	2022.5.20	1	2	3	3	3	4	4	2	3	2	2	3	4	2	3	4	4
122	1	1	39	6	3	1	6	0	0	0	0	0	0	0	0	0	0	1	2	2022.5.29	3	1	2	1	1	0	2	1	2022.5.30	1	1	2022.5.30	1	2	5	5	5	5	5	4	5	5	4	5	5	3	5	4	4
123	0	1	52	1	7	1	4	0	0	0	0	0	0	0	0	0	0	1	1	2022.4.4	5	1	1	1	2	0	2	1	2022.5.20	1	1	2022.5.20	1	2	4	4	4	4	4	4	4	3	3	4	4	3	4	4	4
124	10	2	57	1	10	4	4	0	0	0	0	0	0	0	0	0	0	1	2	2022.5.23	5	2	2	1	1	0	2	1	2022.5.23	1	1	2022.5.23	1	2	3	3	3	3	3	2	3	2	3	3	4	2	3	3	4
125	2	2	54	2	10	1	5	0	1	1	1	0	0	0	0	0	0	0	2	2022.5.27	5	2	2	1	1	5	2	1	2022.5.27	1	1	2022.5.27	1	2	4	4	4	5	4	4	5	4	4	4	5	3	4	4	4
126	1	1	78	6	9	1	6	0	1	1	0	1	0	0	0	0	0	0	2	2022.5.15	3	1	2	1	1	5	2	1	2021	6	1	2021	6	2	4	4	4	5	5	3	4	4	4	5	5	4	4	5	5
127	2	1	58	2	10	2	2	0	0	0	1	0	0	0	0	0	0	0	2	2022.3	4	2	2	2	2	1	3	1	2022.3	2	1	2022.3	2	2	4	4	4	5	5	4	4	3	4	4	5	3	4	5	4
128	0	1	67	6	9	2	6	0	1	0	1	0	0	0	0	0	0	0	1	2022.5.23	3	1	1	1	1	1	3	1	2022.5.24	1	1	2022.6.24	1	2	4	5	4	5	5	4	5	4	4	4	5	4	4	5	5
129	0	1	82	1	10	2	4	0	1	0	0	1	0	0	0	0	0	0	2	2022.5.26	5	1	1	1	2	2	3	1	2022.3.7	3	1	2022.5.26	3	2	2	3	2	3	4	1	2	1	2	2	4	2	3	4	3
130	0	1	62	2	9	1	5	0	1	0	1	0	0	0	0	0	0	0	1	2022.3.31	3	1	1	2	2	5	2	2	-3	-3	1	2022.3.31	2	2	1	1	1	2	2	1	1	1	1	1	1	1	1	1	1
131	0	2	75	1	9	2	4	0	1	0	0	0	0	0	0	0	0	0	1	2022.4.23	4	2	2	2	2	5	3	1	2022.4.23	1	1	2022.4.23	2	2	3	3	2	2	3	1	3	1	2	2	3	2	2	4	3
132	0	2	69	2	9	2	4	0	1	1	0	0	0	0	0	0	0	0	2	2022.5.30	4	2	2	1	1	5	3	1	2022.5.31	1	1	2022.5.31	1	2	4	3	4	4	5	3	3	2	3	3	5	2	3	4	4
133	0	1	56	6	3	1	6	0	0	0	0	0	0	0	0	0	0	1	2	2022.5.23	3	1	2	1	1	0	2	1	2022.5.31	1	1	2022.5.31	1	2	5	5	5	5	5	5	5	5	5	5	5	3	5	5	5
134	0	1	54	3	8	1	6	0	1	1	1	0	0	0	0	0	0	0	2	2022.5.27	4	1	2	1	1	1	2	1	2022.5.27	1	1	2022.5.30	1	2	4	4	4	5	5	4	5	4	4	4	5	3	4	4	5
135	1	1	46	3	8	4	6	0	0	0	0	0	0	0	0	0	0	1	1	2008年	3	1	1	3	5	0	2	1	2022年5月29号	1	1	2021年4月	6	1	4	5	4	4	5	4	5	5	5	5	5	5	4	4	4
136	10	1	49	2	10	1	5	0	1	0	0	0	0	0	0	0	1	0	1	2021.11.21	4	2	1	2	4	5	2	1	2021.11.23	4	1	2021.11.23	4	2	5	4	5	5	5	4	5	4	4	5	5	3	4	5	4
137	1	1	75	1	9	2	5	0	1	1	1	0	0	0	0	0	0	0	2	2022.5.29	4	1	1	1	1	5	2	1	2022.5.29	1	1	2022.5.29	1	2	3	4	3	4	4	3	4	3	3	3	5	3	3	5	4
138	0	1	57	2	7	1	4	0	1	0	1	0	0	0	0	1	0	0	1	2010年	5	1	1	3	5	5	2	1	2021.5	6	1	2021.5	6	2	4	4	4	5	5	5	5	5	4	5	5	3	5	5	5
139	0	2	27	2	4	3	4	0	0	0	0	0	1	0	0	0	0	0	2	2022.5.25	3	2	1	1	1	5	1	2	-3	-3	1	2022.5.28	1	2	5	5	5	5	5	5	5	5	5	5	5	4	5	5	4
140	0	2	70	1	10	2	4	0	1	1	0	0	0	0	0	0	0	0	1	2019.4	4	2	1	3	5	5	3	1	2019.4	6	1	2019.4	6	2	3	4	4	5	5	3	4	3	3	4	5	3	4	5	4
141	2	1	57	2	7	1	5	0	1	0	0	0	0	0	0	0	0	0	1	2017年	3	1	1	3	5	5	2	1	2022.5.29	1	1	2017	6	2	4	3	4	4	5	2	4	2	3	3	5	3	3	4	4
142	7	1	58	2	10	2	4	0	1	1	0	0	0	0	0	0	0	0	2	2022.5.8	5	1	1	1	1	2	2	1	2022.5.24	1	1	2022.5.24	1	2	4	4	4	5	4	2	4	2	3	3	4	3	3	4	4
143	0	1	58	5	3	1	6	0	1	1	1	1	0	0	0	0	0	0	2	2022.2.24	3	1	1	1	3	5	2	1	2018.7	6	1	2018.7	6	2	3	4	4	5	5	2	3	3	3	4	4	3	4	5	4
144	1	1	69	1	10	1	4	0	1	0	0	0	0	0	0	0	0	0	1	2012	4	1	1	2	5	5	2	1	2022.5.20	1	1	2012年	6	2	2	3	2	4	4	3	4	3	3	3	5	3	4	4	4
145	0	1	57	2	7	1	5	0	0	1	0	0	0	0	0	0	0	0	1	2022.3	4	2	2	2	3	1	2	1	2022.3.10	3	1	2022.3.10	3	2	5	4	4	5	5	4	5	4	4	4	5	4	4	5	5
146	0	1	62	4	9	1	5	1	0	0	0	0	1	0	0	0	0	0	1	2022.4.12	4	1	1	1	1	5	2	1	2022.5.27	1	1	2022.5.27	1	2	4	4	3	4	5	3	4	4	3	5	4	4	4	4	4
147	8	2	69	1	9	1	4	0	0	0	0	0	0	0	0	0	1	0	2	2022.5.31	3	2	1	1	1	5	2	1	2022.6.1	1	1	3023.6.1	1	2	2	2	2	4	3	1	3	2	2	3	4	3	3	4	4
148	0	2	64	2	9	1	6	0	1	0	1	0	0	0	0	0	0	0	1	2022.4.2	3	2	2	2	2	5	2	1	2022.4.2	2	1	2022.4.2	2	2	5	4	4	5	5	4	5	4	4	5	5	4	4	5	5
149	0	2	59	3	5	2	6	0	1	0	0	0	0	0	0	0	0	0	2	2021.6.9	3	2	2	1	5	5	3	1	2021.6.9	5	1	2021.6.9	5	2	4	4	4	4	4	3	4	4	3	4	4	3	4	4	5
150	2	2	70	1	7	1	4	0	1	1	0	0	0	0	0	0	0	0	2	2022.5.12	5	2	2	1	1	5	3	1	2022.5.24	1	1	2022.5.24	1	2	1	2	2	4	3	1	2	2	2	3	3	2	3	3	3
151	0	2	63	1	10	2	5	0	1	1	1	0	0	0	0	0	0	0	2	2022.4	4	2	2	1	2	5	3	1	2022.6.1	1	1	2022.6.1	1	2	4	4	3	4	4	4	4	4	4	4	5	4	4	5	5
152	0	1	61	1	10	1	4	0	0	0	0	0	0	0	0	0	0	1	2	2022.5.20	5	1	2	1	1	0	2	1	2022.5.22	1	1	2022.5.22	1	2	4	4	4	5	4	4	5	4	4	4	5	4	4	5	4
153	5	1	63	3	9	1	6	0	1	1	1	0	0	0	0	0	0	0	1	2021.9	3	2	1	2	4	5	2	1	2021.9	5	1	2022.9	5	2	3	3	3	4	4	2	3	2	3	4	4	3	4	4	4
154	5	1	55	1	7	1	4	0	1	0	0	0	0	0	0	0	0	0	2	2022.5.28	4	1	1	1	1	3	2	1	2022.5.15	1	1	2022.6.2	1	2	3	4	3	5	5	4	5	4	4	4	5	3	4	5	5
155	6	2	78	3	9	2	6	0	1	1	1	0	0	0	0	0	0	0	1	2022.3	3	2	2	2	3	5	3	1	2022.3	3	1	2022.5.13	1	2	1	1	1	1	1	1	1	1	1	1	2	1	1	1	1
156	10	2	24	2	2	2	4	0	0	0	0	0	0	0	0	0	0	1	2	2022.5.25	5	2	2	1	1	0	2	2	-3	-3	2	-3	-3	2	2	2	3	3	4	2	3	3	3	3	4	2	3	3	3
157	1	2	85	1	10	2	3	0	0	0	0	0	0	0	0	0	0	1	2	2022.6.4	5	2	2	1	1	0	3	2	-3	-3	1	2022.6.4	1	2	3	4	3	3	4	2	4	3	3	3	5	4	4	4	4
158	0	1	61	1	9	1	4	1	1	0	1	0	0	0	0	0	0	0	2	2022.5.25	3	2	2	1	1	5	2	1	2022.6.2	1	1	2022.6.2	1	2	4	5	4	5	5	4	5	5	4	5	5	3	4	5	5
159	2	1	61	3	9	2	6	0	1	1	1	0	0	0	0	0	0	0	2	2022.4.23	3	1	2	1	2	5	2	1	202	2	1	2022.4.24	2	2	4	5	4	5	5	4	5	5	4	5	5	4	4	5	5
160	0	1	71	2	9	1	6	0	1	1	0	0	0	0	0	0	0	0	2	2021.11	3	1	1	1	3	5	2	1	2022.2	3	1	2022.2	3	2	5	5	4	5	5	4	5	5	4	4	5	4	5	5	5
161	0	1	64	2	9	1	5	0	1	1	1	0	0	0	0	0	0	0	1	2021.6	4	1	1	2	5	5	2	1	2022.5.25	1	1	2021.6	6	2	4	5	4	5	4	4	4	4	4	4	5	4	4	5	5
162	0	1	80	5	9	1	6	0	1	0	1	1	0	0	0	0	0	0	1	2021.1.31	3	2	1	2	5	5	2	1	2007	6	2	-3	-3	2	2	4	2	4	5	2	4	4	3	4	5	3	4	5	4
163	0	1	52	1	10	1	5	0	1	0	0	0	0	0	0	0	0	0	2	2022.4.16	4	1	1	1	2	5	2	1	2022.5.10	2	1	2022.5.10	1	2	3	3	3	4	4	3	3	4	3	3	5	3	3	3	3
164	0	1	62	3	9	1	5	0	1	0	0	1	0	0	0	1	1	0	2	2022.6.5	3	1	1	1	1	5	2	1	2016.4	6	1	2016.4	6	2	2	2	2	4	5	1	3	3	4	3	4	3	3	4	4
165	6	2	71	4	9	2	6	0	1	0	1	0	0	0	0	0	0	0	1	2022.6.1	3	2	2	1	1	0	3	1	2022.6.6	1	1	2022.6.6	1	2	4	3	4	4	5	3	4	2	3	3	4	3	3	4	4
166	0	2	59	6	9	1	6	0	1	1	1	1	0	0	0	0	0	0	1	2013.12	3	1	1	2	5	5	2	1	2013.12	6	1	2013.12	6	2	5	5	5	5	5	5	5	5	5	5	5	4	5	5	5
167	9	1	64	4	9	1	6	0	1	1	1	0	0	0	0	0	1	0	1	2022.5.23	3	1	1	2	1	5	2	2	-3	-3	1	2022.6.5	1	2	1	1	1	1	1	1	1	1	1	1	1	1	1	1	1
168	7	1	82	1	9	2	5	1	0	0	0	1	0	0	0	0	0	0	2	2022.6.10	3	1	1	1	1	0	2	1	2022.6.10	1	1	2022.6.10	1	2	2	3	3	4	4	2	3	3	3	3	4	3	3	3	3
169	0	1	64	4	9	2	6	0	1	0	0	0	0	0	0	0	0	0	1	2019.4.10	3	2	2	2	5	5	2	1	2015	6	1	2022.6.12	1	2	5	5	5	5	5	4	5	5	4	5	5	5	5	5	5
170	0	2	81	4	9	7	4	0	1	0	0	0	0	0	0	1	0	0	1	2022.6.5	3	2	2	1	1	0	1	1	2022.6.5	1	2	-3	-3	2	4	5	4	5	4	4	5	5	4	5	5	4	5	5	5
171	3	1	52	1	10	2	4	0	1	1	1	0	0	0	0	0	0	0	1	2020年	5	1	1	3	5	5	2	1	2022.2.16	4	1	2022.2.17	3	2	3	4	4	4	4	3	4	3	3	4	4	3	4	4	4
172	2	1	80	1	10	2	4	0	1	1	0	1	0	0	0	0	0	0	2	2022.6.2	5	1	1	1	1	5	3	1	2022.6.8	1	2	-3	-3	2	2	3	2	4	4	3	3	3	3	3	4	3	4	4	4
173	4	1	66	1	7	1	4	0	1	1	0	1	0	0	0	0	0	0	1	2021.7	5	1	1	2	5	5	2	1	2022.6.5	1	1	2022.6.5	1	2	5	4	5	5	5	3	5	4	4	4	5	4	4	5	5
174	3	1	81	2	7	2	5	0	1	0	1	1	0	0	0	0	0	0	2	2022.5.31	4	1	1	1	1	5	3	1	2022.6.1	1	1	2022.6.1	1	2	2	4	3	5	5	2	5	3	4	4	5	3	4	5	4
175	1	2	74	6	9	1	6	0	1	0	0	0	0	0	0	0	0	0	2	2022.4.5	3	2	2	1	2	5	2	1	2022.4.8	2	1	2022.4.8	2	1	5	4	5	5	5	4	4	4	4	5	5	5	4	5	5
176	2	2	34	4	4	1	4	0	0	0	0	0	0	0	0	0	0	1	2	2022.5.17	3	2	2	1	2	0	2	1	2022.5.18	2	1	2022.5.18	2	1	5	5	5	5	5	4	4	5	5	5	4	3	4	3	5
177	0	2	73	1	7	2	4	0	1	0	1	1	0	0	0	0	0	0	1	2016	5	2	2	2	5	5	3	1	2016	6	1	2016	6	2	3	3	3	4	5	4	4	2	3	3	4	4	4	5	4
178	1	1	84	7	9	1	6	0	1	1	1	0	0	0	0	0	0	0	2	2022.6.27	3	2	2	1	1	5	2	1	2022.6.27	1	1	2022.6.27	1	2	5	5	5	5	5	4	5	5	5	5	5	4	5	5	5
179	0	1	69	3	9	1	6	0	1	0	1	0	0	0	0	0	1	0	1	2022.6.12	4	1	1	1	1	5	2	1	2022.6.17	1	2	-3	-3	2	4	5	4	5	5	3	4	4	4	4	5	4	5	5	5
180	10	1	58	3	4	2	6	0	1	0	0	0	0	0	0	0	0	0	1	2022.6.18	4	1	1	1	1	5	2	1	3022.6.25	1	1	2022.6.27	1	2	4	4	4	5	5	3	4	2	3	4	5	3	4	5	4
181	0	2	71	2	9	1	6	0	1	1	0	0	0	0	0	0	0	0	2	2022.6.26	4	2	2	1	1	5	2	1	2022.6.26	1	1	2021.7	1	2	4	4	4	5	5	4	5	5	4	5	5	4	5	5	5
182	0	1	59	3	9	2	6	0	1	0	0	0	0	0	1	0	0	0	1	2022.6.21	4	1	2	1	1	5	3	1	2022.6.23	1	1	3022.6.23	1	1	4	5	4	5	5	3	5	4	4	4	5	3	5	5	4
183	1	1	46	7	3	1	6	0	1	0	0	0	0	0	0	0	0	0	1	2022.6.20	3	2	2	1	1	5	2	1	2022.6.22	1	1	2022.6.22	1	2	5	5	5	5	5	3	4	5	4	5	5	4	4	5	5
184	1	1	35	6	4	1	6	0	0	0	0	0	0	0	0	0	0	1	1	2022.6.27	3	1	1	1	1	0	2	1	2022.6.28	1	1	2022.6.28	1	2	4	5	4	5	5	5	5	5	5	5	5	4	5	5	4
185	0	1	66	2	9	1	6	0	0	1	0	0	0	0	0	0	0	0	2	2022.6.22	3	1	2	1	1	1	2	1	2022.6.22	1	2	-3	-3	2	5	5	5	5	5	4	5	5	5	5	5	5	5	5	5
186	0	2	47	2	7	1	5	0	0	0	0	0	0	0	0	0	0	1	2	2022.5.10	5	2	2	1	2	0	2	1	2022.5.10	1	2	-3	-3	2	5	5	5	5	5	5	5	5	5	5	5	5	5	5	5
187	0	2	56	1	7	2	5	0	0	0	0	0	0	0	0	0	1	0	2	2021.11.19	5	2	2	1	5	5	2	1	2021.11.19	6	1	2021.11.19	6	2	4	4	4	4	5	3	4	2	3	4	5	4	4	5	4
188	0	1	55	5	3	1	6	0	0	1	0	0	0	0	0	0	0	0	2	2022.7.2	3	1	1	1	1	5	2	1	2022.6.4	1	1	2022.6.4	1	2	5	5	5	5	5	5	5	5	5	5	5	5	5	5	5
189	0	1	53	2	2	1	5	0	1	1	0	0	0	0	0	0	0	0	2	2022.6.18	5	1	1	2	1	5	2	2	-3	-3	1	2022.6.18	1	2	3	4	3	4	5	3	4	3	3	4	4	3	4	5	4
190	0	1	57	2	4	4	6	0	1	0	1	0	0	0	0	0	0	0	2	2022.6.22	3	1	1	1	1	5	2	1	2022.6.1	2	1	2022.6.1	2	2	5	5	5	5	5	3	5	4	4	4	5	4	4	5	4
191	0	1	60	6	9	2	6	0	1	1	0	0	0	0	0	0	0	0	1	6.24	3	1	1	1	5	5	2	1	2022.6.28	1	1	2022.6.24	1	2	5	5	5	5	5	3	5	4	5	5	5	3	5	5	4
192	1	2	53	1	8	2	6	0	1	0	0	0	0	0	0	0	1	0	2	2022.6.28	4	2	2	1	5	5	2	2	-3	-3	2	-3	-3	2	4	5	4	4	5	4	5	4	4	5	5	4	5	5	5
193	1	2	58	2	9	2	5	0	0	0	0	0	0	0	0	0	0	1	2	2022.5.	4	2	1	1	2	0	2	1	2022.6.18	1	1	2022.6.18	1	2	5	5	5	5	5	4	5	4	4	5	5	5	5	5	5
194	0	2	73	1	7	2	5	0	1	0	1	1	0	0	0	0	0	0	1	2022.6.11	5	2	2	2	2	5	2	1	2016	6	1	2016	6	2	3	4	4	5	5	4	5	4	4	4	5	4	4	5	4
195	1	2	48	2	2	2	5	0	1	1	0	0	0	0	0	0	0	0	2	2022.6.28	5	2	2	1	1	5	2	2	-3	-3	1	2022.6.28	1	2	3	3	3	4	4	3	4	3	3	4	5	3	4	4	3
196	1	2	41	2	10	1	5	0	0	0	0	0	0	0	0	0	0	1	2	2022.6	4	2	2	2	2	0	2	1	2022.6	1	1	2022.6	2	2	4	4	5	5	5	4	5	4	4	4	4	4	4	4	5
197	3	1	63	2	9	1	5	0	0	1	0	0	0	0	0	0	0	0	1	2019.9	4	1	1	2	5	5	2	1	2022.6.22	1	2	-3	-3	2	3	4	3	4	4	3	4	4	3	4	5	4	4	5	5
198	14	1	66	2	9	2	6	0	0	0	0	0	0	0	0	0	0	1	2	2022.6.23	3	1	2	1	1	0	3	1	2022.6.23	1	1	2022.6.23	1	2	4	4	4	4	4	2	4	3	3	4	5	3	4	5	5
199	0	1	59	3	5	4	6	0	0	0	0	0	0	0	0	0	0	1	2	2022.6.25	3	1	1	1	1	0	1	1	2022.7.5	1	1	2022.7.5	1	2	5	5	5	5	5	5	5	5	5	5	5	5	5	5	5
200	0	1	83	1	10	2	5	0	0	0	0	0	0	0	0	0	0	1	2	2022.6.26	4	2	1	1	1	0	3	1	2022.6.27	1	1	2022.6.27	1	2	4	5	5	5	5	2	4	4	4	5	5	3	4	5	5
201	0	1	58	6	3	1	6	0	1	0	0	0	0	0	0	0	0	0	1	10年	3	1	2	2	5	5	2	1	2022.6.20	1	1	2022.6.20	1	2	5	5	5	5	5	5	5	5	5	5	5	5	5	5	5
202	5	1	63	5	9	1	6	0	0	1	0	0	0	0	0	0	1	0	2	2022.6.26	3	1	1	1	1	5	2	1	2022.6.28	1	2	-3	-3	2	4	4	4	5	5	3	5	5	5	5	5	5	5	5	5
203	3	1	61	1	9	2	6	0	0	0	0	0	0	0	0	0	0	1	2	2022.5.29	4	1	1	1	1	0	2	1	2022.5.30	2	1	2022.	2	2	5	5	5	5	4	5	5	5	5	5	5	5	5	5	5
204	0	2	50	1	8	1	6	0	0	0	0	0	0	0	0	0	1	0	1	2022.4	4	2	2	1	1	1	2	1	2022.4	2	1	2023.7.5	1	2	5	5	5	5	5	5	5	5	5	5	5	5	5	5	5
205	3	1	81	1	10	2	6	0	0	0	0	0	0	0	0	0	0	1	2	2022.6.7	4	2	1	1	1	0	2	1	20226.7	1	1	2022.6.7	1	2	5	4	4	5	5	2	4	4	4	5	5	3	4	5	4
206	0	1	58	2	2	1	4	0	0	0	0	0	0	0	0	0	0	1	2	2022.5.29	3	1	1	1	1	0	2	1	2022.5.29	1	1	2022.5.29	1	2	4	5	4	5	5	4	5	5	4	5	5	4	5	5	5
207	0	1	79	1	7	6	5	0	1	0	0	0	0	0	0	0	0	0	2	2021.	4	2	2	1	5	5	2	1	2022.6.29	1	1	2021.6	1	2	4	4	3	4	4	4	4	4	4	4	5	4	4	5	4
208	0	1	34	3	8	1	6	0	1	0	1	0	0	0	1	0	0	0	2	2022.6.27	5	1	1	1	1	4	2	1	2022.29	1	1	2022.6.29	1	2	5	5	5	5	5	3	5	5	5	5	5	5	5	5	5
209	1	1	71	1	10	2	5	0	1	0	1	0	0	0	0	0	0	0	1	2019	5	2	1	2	5	5	3	1	2019	6	1	2019	6	2	3	3	3	4	4	2	3	3	4	3	4	3	4	4	4
210	0	1	63	3	9	2	6	0	1	0	1	0	0	0	0	0	0	0	2	2022.6.19	3	1	1	1	1	5	2	1	2022.6.20	1	1	2022.6	1	1	5	5	5	5	5	4	5	5	4	5	5	5	5	5	5
211	0	2	52	1	7	7	5	0	0	0	0	0	0	0	0	0	0	1	1	2022.2	5	2	2	1	5	0	4	1	2021.3	6	1	2021.3	6	2	5	5	5	5	5	5	5	5	5	5	5	5	5	5	5
212	4	1	70	2	9	1	6	0	1	1	0	0	0	0	0	0	0	0	2	2022.6.28	3	2	1	1	1	1	2	1	2022.6.29	1	1	2022.6.29	1	2	4	4	4	5	5	4	5	4	4	4	5	5	5	5	5
213	5	1	45	2	7	1	4	0	0	1	0	0	0	0	0	0	0	0	2	2022.7.2	5	1	1	1	1	5	2	2	-3	-3	1	2022.7.6	1	2	4	4	4	5	4	3	4	3	4	4	5	3	4	5	4
214	2	1	57	1	10	4	4	0	1	0	0	0	0	0	0	0	0	0	2	2018	5	1	1	2	5	5	2	1	2022.7.6	1	1	2022.7.6	1	2	4	4	4	5	4	3	5	4	4	4	5	4	4	5	4
215	1	2	60	5	9	1	6	0	1	0	0	0	0	0	0	0	0	0	2	2022.6.28	3	2	2	1	1	1	2	1	2022.7.3	1	2	-3	-3	2	5	5	5	5	5	4	5	4	5	5	5	3	3	5	5
216	0	2	66	5	9	1	6	0	1	1	0	0	1	0	0	0	0	0	2	2022.7.8	3	2	2	1	1	5	2	1	2022.7.9	1	2	-3	-3	2	4	5	4	5	4	4	5	5	4	4	4	5	5	5	5
217	0	2	69	1	9	2	6	0	1	0	0	0	0	0	0	0	0	0	1	2019	3	2	2	2	5	5	3	1	2019	6	1	2019	6	2	3	4	4	4	4	2	4	3	3	4	5	3	4	5	4
218	1	2	79	4	9	6	5	0	1	1	0	0	0	0	0	0	0	0	1	2013	3	2	2	2	5	5	2	1	2022.7.1	1	1	2022.7.1	1	2	4	5	4	5	4	3	5	4	4	4	5	4	4	5	4
219		1	73	2	7	2	5	0	1	0	0	0	0	0	0	0	0	0	2	2022.7.5	5	2	1	1	1	5	3	1	2022.7.6	1	1	2022.7.6	1	2	2	3	3	4	4	2	3	2	3	3	5	3	4	5	4
220	0	1	69	1	9	1	6	0	1	1	0	0	0	0	0	0	0	0	1	2021.11	3	1	1	2	5	5	2	1	2021.11	5	2	-3	-3	2	4	4	4	5	5	3	4	4	3	4	5	4	4	5	4
221	2	1	84	2	9	2	5	0	1	0	0	0	0	0	0	0	0	0	2	2022.7.4	6	1	1	1	1	5	1	1	2022.7.4	1	1	2022.7.4	1	2	4	4	4	5	5	3	5	4	4	4	5	4	5	5	5
222	0	1	52	1	7	1	4	0	1	0	0	0	0	0	0	0	0	0	2	2022.5.10	5	2	2	1	1	5	2	1	2022.5.20	1	1	2022.5.20	1	2	3	4	4	5	5	3	3	3	3	4	5	3	4	4	4
223	5	1	55	1	7	2	5	0	1	0	0	0	0	0	0	0	0	0	1	2010	5	1	2	2	5	5	2	1	2010	6	1	2010	6	2	3	4	3	4	4	2	3	3	3	4	5	3	4	4	5
224	3	1	61	6	9	1	6	0	1	1	1	0	0	0	0	0	0	0	2	2022.6.19	3	1	1	1	1	4	2	1	2022.3.23	3	1	2022.6.23	1	2	1	1	1	2	2	1	2	1	1	1	2	1	1	1	2
225	0	1	65	4	9	2	6	0	0	1	0	0	0	0	0	0	0	0	1	2015	3	1	1	3	5	5	2	1	2015	6	1	2015	6	2	4	4	4	5	5	3	4	4	3	4	5	4	4	5	4
226	2	1	49	6	4	1	6	0	0	0	0	0	0	0	0	0	0	1	2	2022.6.27	3	1	1	1	1	0	2	1	2022.6.27	1	1	2022.6.27	1	2	5	4	4	5	5	4	4	5	5	5	5	4	4	4	5
227	0	1	62	5	9	2	6	0	1	0	0	0	0	0	0	0	0	0	1	2012	3	2	1	2	5	5	2	1	2022.1	4	1	2022.1	4	2	4	5	4	5	4	4	5	4	4	4	5	4	4	5	5
228	0	1	76	1	9	2	5	0	1	0	0	1	0	0	0	0	0	0	2	2022.2	4	2	2	1	3	3	2	1	2022.7.1	1	1	2022.7.1	1	2	4	4	3	4	4	3	4	4	4	4	4	3	4	4	4
229	0	1	54	2	4	1	5	0	1	1	0	0	0	0	0	0	0	0	1	2022.5	3	1	2	1	2	5	2	1	2022.5	2	1	2022.5	2	2	4	4	4	5	5	4	5	4	4	4	5	4	5	5	5
230	14	1	88	1	7	2	4	0	1	0	0	0	0	0	0	0	0	0	1	2018	5	2	2	2	5	5	3	1	2018	6	1	2018	6	2	1	1	1	2	2	1	1	1	1	1	1	1	1	1	1
231	0	1	62	3	9	2	5	0	1	0	0	0	0	0	0	0	0	0	2	2022.6.23	4	1	1	1	1	5	2	1	2022.6.28	1	1	2022.6.28	1	2	4	4	4	5	5	3	4	4	4	4	5	4	4	5	5
232	2	1	56	3	8	1	6	0	0	1	0	0	0	0	0	0	0	0	2	2022.7.5	4	1	1	1	1	5	2	1	2022.7.5	1	1	2022.7.5	1	2	4	4	4	5	4	4	5	4	4	5	5	4	5	5	5
233	1	1	72	1	9	2	5	0	1	0	0	0	0	0	0	0	0	0	2	2022.7.6	4	2	2	1	1	5	2	1	2022.7.6	1	1	2022.7.7	1	2	3	3	3	4	4	2	2	2	2	2	4	2	2	2	3
234	0	2	59	3	9	1	5	0	1	0	0	0	0	0	0	0	0	0	2	2022.6.15	4	2	2	1	1	5	2	1	2022.7.1	1	1	2022.7.1	1	2	4	4	4	5	5	4	5	4	4	4	5	4	5	4	5
235	1	1	73	1	7	2	4	1	0	0	0	0	0	0	0	0	0	0	1	2019	5	1	2	2	5	1	3	1	2022.7.2	1	1	2022.7.2	1	2	3	4	3	4	4	3	4	3	3	3	4	3	3	4	4
236	1	2	54	2	8	1	5	0	1	0	0	0	0	0	0	0	0	0	2	2022.7.1	4	2	2	1	1	5	2	1	2022.7.4	1	1	2022.7.4	1	2	4	4	4	5	5	4	4	4	4	4	5	4	4	5	4
237	0	1	37	2	10	3	4	0	0	0	0	0	0	0	0	0	1	0	2	2022.7.1	4	2	2	1	1	5	1	1	2022.7.1	1	2	-3	-3	2	5	5	5	5	5	4	5	5	4	5	5	4	5	5	5
238	0	1	58	3	2	1	6	0	1	0	0	0	0	0	0	0	0	0	1	2021.2	4	2	1	2	5	5	2	1	2021.2	6	1	2021.2	6	2	4	4	4	5	5	4	5	4	4	4	5	4	5	5	5
239	2	1	86	1	2	2	6	0	1	0	0	0	0	0	0	0	0	1	2	2022.6	3	1	1	1	1	0	2	1	2022.7.7	1	1	2022.7.7	1	2	3	3	3	4	4	3	4	3	3	4	5	3	4	4	4
240	2	1	55	2	7	2	4	0	0	1	0	0	0	0	0	0	0	0	2	2022.5	5	1	1	1	1	1	2	1	2022.7.3	1	1	2022.7.3	1	2	4	4	4	5	5	3	4	4	4	4	5	4	5	5	5
241	2	1	72	2	9	1	5	0	1	1	0	0	0	0	0	0	1	0	1	2021.3	3	1	1	2	5	5	2	1	2021.3	6	1	2021.3	6	2	4	4	4	5	5	3	4	4	3	4	5	4	4	4	4
242	0	1	60	5	9	1	6	0	0	0	0	0	0	0	0	0	0	1	2	2022.5.12	3	2	2	1	1	0	2	1	2022.5.12	1	1	2022.5.12	1	2	3	4	3	4	4	3	4	3	3	4	5	4	4	5	4
243	9	2	82	1	7	2	4	0	1	0	0	0	0	0	0	0	0	0	1	2022.6.29	4	2	2	1	1	5	2	1	2022.6.29	1	1	2022.6.29	1	2	3	3	3	4	4	2	4	2	2	3	4	3	3	4	4
244	1	2	64	1	7	2	4	0	0	0	0	0	0	0	0	0	0	1	1	2022.5	5	2	2	2	2	0	2	1	2022.5.31	2	1	2022.5.31	2	2	3	3	3	4	4	3	3	3	3	3	5	3	4	3	4
245	2	1	67	1	7	2	5	0	1	0	0	0	0	0	0	0	0	0	2	2022.6.27	5	2	2	1	1	5	2	1	2022.6.27	1	1	2022.6.27	1	2	2	3	2	4	4	3	2	2	2	3	5	3	3	4	4
246	0	2	75	1	9	1	5	0	1	1	0	1	0	0	0	0	0	0	2	2022.5.22	4	2	2	1	2	5	2	1	2022.5.22	2	1	2022.5.22	2	2	4	4	4	5	4	3	4	3	3	4	5	3	4	5	4
247	0	1	73	3	9	1	5	0	0	0	1	0	0	0	0	0	0	0	1	2020	3	1	1	2	5	1	2	1	2022.4	3	1	2022.4	3	2	4	4	4	5	5	4	5	5	4	4	5	4	5	5	4
248	0	1	76	6	9	2	6	0	1	1	0	0	0	0	0	0	1	0	2	2022.6.10	3	2	2	1	2	5	2	1	2022.6.21	1	1	2022.6.15	1	2	4	5	4	5	5	4	5	4	4	4	5	4	5	5	5
249	0	1	55	6	9	1	6	0	1	0	0	0	0	0	0	0	0	0	1	2022.6	3	2	2	1	2	2	2	1	2022.7.12	1	2	-3	-3	2	5	5	5	5	5	4	5	5	5	5	5	4	5	5	5
250	2	1	60	2	9	2	5	0	1	1	0	0	0	0	0	0	0	0	2	2022.7.8	3	1	1	1	1	5	2	1	2022.7.9	1	1	2022.7.9	1	2	4	4	4	4	4	3	4	4	3	4	4	3	4	4	4
251	1	1	73	2	7	1	4	0	1	0	0	0	0	0	0	0	0	0	1	2020	5	2	2	2	5	5	2	1	2022.7.3	1	1	2022.7.3	1	2	4	4	4	4	4	3	4	4	3	4	5	3	4	4	4
252	1	2	72	3	9	2	5	1	1	1	0	0	0	0	0	0	0	0	1	20年前	3	2	2	3	5	5	3	1	2022.7.4	1	1	2022.7.4	1	2	4	4	4	5	5	4	5	4	4	5	4	4	4	4	4
253	0	1	74	1	9	1	5	0	1	1	1	0	0	0	0	0	0	0	2	2022.5	4	1	2	1	2	5	2	1	2022.5	2	1	2022.5	2	2	4	4	3	5	5	4	5	4	4	4	5	4	5	5	5
254	7	1	56	1	7	2	4	0	0	0	0	0	0	0	0	0	0	1	2	2022.6.16	5	1	2	1	1	0	2	2	-3	-3	1	2022.6.17	1	2	4	5	4	5	5	3	4	4	4	4	5	4	5	5	5
255	3	1	56	2	9	1	5	0	1	1	0	0	0	0	0	0	0	0	1	2022..6.10	4	2	2	2	1	5	2	1	2022.6.10	2	1	2022.6.10	2	2	5	4	5	5	5	4	5	5	4	4	5	4	5	5	5
256	1	2	62	1	9	1	5	0	0	1	0	0	0	0	0	0	0	0	2	2021	4	2	2	1	5	5	2	1	2022.7.12	1	1	2022.7.12	1	2	4	4	4	4	5	4	4	4	4	4	5	4	4	4	5
257	0	2	59	1	9	2	5	0	0	1	0	0	0	0	0	0	0	0	2	2022.6.19	3	2	2	1	1	5	3	1	2022.6.19	1	1	2022.6.19	1	2	4	5	4	5	5	4	5	4	4	4	5	4	5	5	5
258	3	2	35	1	10	1	4	0	0	0	0	0	0	0	0	0	0	1	2	2022.6.24	5	2	2	1	1	0	2	1	2022.6.25	1	1	2022.6.25	1	2	4	4	5	5	5	3	4	4	4	5	5	4	5	5	5
259	1	1	51	5	8	1	6	0	1	1	0	0	0	0	0	0	0	0	2	2022.6	4	2	2	1	2	5	2	1	2022.6.24	1	1	2022.6.24	1	2	4	4	4	5	5	4	4	4	4	4	5	3	4	4	5
260	0	1	48	5	4	2	6	0	0	0	0	0	0	0	0	0	0	1	2	2022.6	3	1	1	1	1	0	2	1	2022.6	1	1	2022.6	1	2	5	5	5	5	5	4	5	5	5	5	5	4	5	5	5
261	0	1	78	1	10	2	4	0	1	0	0	0	0	0	0	0	0	0	2	2022.5	4	2	2	1	2	5	2	1	2022.6.4	2	1	2022.6.4	2	2	3	4	3	4	4	3	4	3	3	4	5	4	4	5	4
262	2	1	75	2	10	2	4	0	0	0	0	0	0	0	1	0	0	0	2	2022.6.24	4	2	2	1	1	5	2	1	2022.6.24	1	1	2022.6.24	1	2	3	4	3	5	4	3	4	3	3	4	5	4	4	4	4
263	3	1	45	6	4	1	6	0	0	0	0	0	0	0	0	0	0	1	2	2022.6.26	3	1	1	1	1	0	2	1	2022.6.26	1	1	2022.6.26	1	2	5	5	5	5	5	4	5	5	5	4	5	4	5	5	4
264	4	1	50	1	2	1	4	0	1	1	0	0	0	0	0	0	0	0	1	2022.3	4	2	2	2	3	5	2	1	2022.5	2	1	2022.5	2	2	4	4	4	5	5	4	4	4	4	4	5	4	4	5	4
265	0	1	83	2	9	2	5	0	0	1	0	0	0	0	0	0	0	0	2	2022.6	3	2	2	1	1	5	2	1	2022.6.27	1	1	2022.6.27	1	2	3	4	3	4	4	3	4	3	3	4	5	3	4	4	4
266	0	2	64	2	9	1	5	0	1	0	0	0	0	0	0	0	1	0	1	2022.6	4	2	2	1	1	5	2	1	2022.6.24	1	1	2022.6.24	1	2	4	4	4	5	5	4	5	5	4	5	5	5	5	5	5
267	6	1	56	2	8	1	5	0	1	0	0	0	0	0	0	0	0	0	2	2022.3	4	2	2	2	3	3	2	1	2022.4	3	1	2022.4	3	2	4	4	4	5	4	3	4	4	4	4	5	4	5	5	5
268	1	1	55	2	2	1	4	0	0	0	0	0	0	0	0	0	0	1	2	2022.6.13	4	2	2	1	1	0	2	1	2022.6.15	1	1	2022.6.15	1	2	4	5	4	5	5	4	5	5	4	5	5	5	5	5	5
269	0	1	62	5	9	1	6	0	1	1	0	0	0	0	0	0	0	0	1	2022.2	3	1	2	2	3	5	2	1	2022.2	3	1	2022.2	3	2	4	5	4	5	5	4	5	5	5	5	5	4	5	5	5
270	0	1	58	2	7	1	4	0	1	0	0	0	0	0	0	0	0	0	1	2022.6.13	5	2	2	2	1	5	2	1	2022.6.13	1	1	2022.6.13	1	1	4	4	4	5	5	3	4	4	4	4	5	4	4	4	4
271	0	1	80	2	9	1	4	0	1	0	0	0	0	0	0	0	0	0	1	2014	4	2	1	2	5	5	2	1	2014	6	1	2014	6	2	3	4	3	5	5	3	4	4	4	4	5	4	5	5	4
272	2	1	73	3	9	1	5	0	1	1	0	0	0	0	0	0	0	0	2	2013	3	2	2	2	5	5	2	1	2022.2	4	1	2022.2	4	2	4	5	4	5	5	4	5	5	4	4	5	4	4	5	4
273	2	1	61	5	9	1	6	0	1	0	0	0	0	0	0	0	0	0	1	2022.5	3	1	1	2	2	5	2	1	2022.5	2	1	2022.5	2	2	4	4	4	5	5	3	4	4	4	4	5	4	5	5	4
274	0	1	75	2	9	2	4	0	1	0	0	0	0	0	0	0	0	0	1	2022.1	4	1	1	2	4	5	4	1	2022.4.18	3	1	2022.4.18	3	2	3	4	3	4	4	3	4	3	3	4	5	3	4	4	4
275	0	1	60	7	5	1	6	0	0	1	0	0	0	0	0	0	0	0	2	2021	3	2	2	2	5	5	2	1	2021	6	1	2021	6	2	5	5	5	5	5	4	5	5	5	5	5	3	4	5	4
276	0	2	33	6	4	1	6	0	0	0	0	0	0	0	0	0	0	1	1	2020	3	2	2	2	5	0	2	1	2020	6	1	2022.	6	2	5	5	5	5	5	3	5	4	5	4	5	4	4	5	4
277	2	1	56	3	5	2	6	0	0	0	1	0	0	0	0	0	0	0	1	2022.3	3	2	2	2	3	1	2	1	2022.3	3	1	2022.3	3	2	4	4	4	4	4	3	4	3	3	4	5	3	4	4	4
278	1	1	72	2	7	2	4	0	0	1	0	0	0	0	0	0	1	0	2	2022.5	5	1	1	1	2	5	2	1	2022.6.28	1	1	20226.28	1	2	3	4	3	4	4	3	4	3	3	4	5	3	4	4	4
279	0	1	84	5	9	2	6	0	1	0	0	0	0	0	0	0	0	0	2	2023.6.18	3	2	2	1	1	5	2	1	2022.6.18	1	1	2022.6.18	1	2	3	3	3	4	4	2	2	2	2	2	2	2	2	2	2
280	0	1	55	6	8	1	5	0	0	0	0	0	0	0	0	0	0	1	2	20226.28	4	2	2	1	1	0	2	1	2022.6.28	1	1	2022.6.28	1	2	4	4	4	5	5	4	5	4	4	4	5	4	5	5	5
281	2	1	39	6	3	1	6	0	1	0	0	0	0	0	0	0	1	0	2	2022.6.13	3	2	1	1	1	5	2	1	2022.6.17	1	1	2022.6.17	1	2	5	5	5	5	5	4	5	5	5	5	5	4	4	5	4
282	0	1	58	2	8	2	5	0	1	0	0	0	0	0	0	0	1	0	1	2022.3	4	2	2	2	3	5	2	1	2022.3	3	1	2022.3	3	2	4	4	4	4	4	3	4	4	4	4	5	4	4	4	4
283	0	1	54	5	4	1	5	0	1	0	0	1	0	0	0	0	0	0	1	2018	3	1	2	2	5	5	2	1	2022.1	4	1	2022.1	4	2	5	5	5	5	5	4	5	5	4	4	5	4	5	5	4
284	0	1	78	3	9	2	5	1	1	0	0	0	0	0	0	0	0	0	2	2022.6	3	1	1	1	1	5	1	1	2022.6.15	1	1	2022.6.15	1	2	4	4	4	5	5	3	4	4	4	4	5	4	4	5	4
285	0	2	67	1	2	2	4	0	0	1	0	0	0	0	0	0	0	0	2	2022.6.24	4	2	2	1	1	5	2	1	2022.6.25	1	1	2022.6.25	1	2	4	4	4	5	5	4	5	4	4	4	5	4	5	5	5
286	1	1	64	1	7	2	4	0	1	0	0	0	0	0	0	0	0	0	2	2022.6.28	4	1	2	1	1	5	2	1	2022.6.29	1	1	2022.6.29	1	2	3	4	3	5	5	3	4	4	3	4	5	4	4	4	4
287	3	1	72	3	9	1	4	0	1	0	1	0	0	0	0	0	0	0	2	2022.7.16	3	1	1	1	1	1	2	1	2022.7.18	1	1	2022.7.18	1	2	4	4	4	5	4	3	5	4	4	4	5	4	4	5	5
288	0	2	52	1	10	1	4	0	0	1	0	1	0	0	0	0	0	0	2	2022.7	4	2	2	1	1	5	2	1	2020	6	1	2020	1	2	4	4	4	5	5	4	5	4	4	4	5	4	4	5	5
289	1	2	70	2	9	2	5	0	1	1	1	1	0	0	0	0	0	0	2	2022.7.12	3	2	2	1	5	5	3	1	2022.7.14	1	1	2019	6	2	4	4	4	5	5	3	5	4	4	4	5	3	4	5	4
290	0	1	67	3	9	1	5	0	1	0	0	0	0	0	0	0	0	0	2	2022.6	4	2	2	1	2	5	2	1	2022.7.13	1	1	2022.7.13	1	2	4	5	4	5	5	4	5	5	4	5	5	4	4	5	4
291	0	2	50	3	11	1	5	0	0	0	0	0	0	0	0	0	0	1	1	2022.6	4	2	2	2	2	0	2	1	2022.6	2	1	2022.6	2	2	4	4	4	5	5	4	5	5	4	4	5	4	5	5	4
292	0	1	52	2	7	1	4	0	1	0	0	0	0	0	0	0	0	1	1	2018	4	2	2	2	5	0	2	1	2018	6	1	2018	6	2	4	4	4	4	5	3	4	4	4	4	5	4	4	4	4
293	6	1	81	4	9	2	5	0	1	1	0	1	0	0	0	0	0	0	2	2022.1	3	1	1	1	4	5	2	1	2022.6.6	2	1	2022.6.6	2	2	3	4	4	4	4	3	4	4	3	4	5	4	4	4	4
294	0	1	79	1	7	1	4	0	1	1	0	0	0	0	0	0	0	0	2	2020	5	2	2	1	5	5	2	1	2022.7.8	1	1	2022.7.8	1	2	3	4	3	4	4	3	4	3	3	4	5	3	4	5	4
295	1	1	56	1	2	1	4	0	1	0	0	0	0	0	0	0	1	0	2	2022.7.4	4	1	1	1	1	5	2	1	2022.7.11	1	1	2022.7.11	1	2	3	4	3	4	4	4	5	4	4	4	4	4	4	4	4
296	0	1	70	1	11	1	3	0	1	0	0	1	0	0	0	0	0	0	2	2022.6	5	2	2	1	1	5	2	1	2013	6	1	2013	6	2	4	5	4	5	5	4	5	4	4	4	5	4	4	5	4
297	1	1	76	6	9	2	6	0	1	0	0	0	0	0	0	0	0	0	2	2022.6.29	3	2	2	1	1	5	3	1	2022.7.11	1	1	2022.7.11	1	2	4	5	4	5	5	4	5	4	4	5	5	4	5	5	5
298	1	2	66	1	7	2	2	0	1	0	0	0	0	0	0	0	0	0	2	2022.7.3	5	2	2	1	1	5	2	1	2022.7.13	1	1	2022.7.13	1	2	3	3	3	4	4	3	4	2	2	3	4	2	3	4	4
299	3	1	69	1	7	1	3	0	0	0	0	0	0	0	0	0	0	1	1	2022.5.31	4	1	1	2	2	0	2	1	2022.6.30	1	1	2022.6.30	1	2	3	4	3	4	4	3	4	3	3	3	5	4	4	4	4
300	0	1	76	5	9	2	5	0	1	0	1	0	0	0	0	0	0	0	1	2012	3	1	2	3	5	5	2	1	2012	6	1	2012	6	2	3	4	4	4	4	3	4	4	3	4	5	4	5	5	4
301	0	2	74	1	7	1	3	0	0	0	0	0	0	0	0	0	1	1	1	2022.1	5	2	2	2	4	0	2	1	2022.7.11	1	1	2022.7.11	1	2	3	3	3	4	4	3	4	3	3	3	4	4	4	4	4
302	9	1	67	1	7	2	3	0	1	0	0	0	0	0	0	0	1	0	1	2022.6	5	1	1	2	1	5	3	1	2022.7.9	1	1	2022.7.9	1	2	3	3	2	3	3	1	3	2	1	3	4	2	2	3	2
303	0	1	70	2	9	1	5	0	1	0	0	0	0	0	0	0	0	0	2	2021	3	1	2	1	4	5	2	1	2021	5	1	2021	5	2	5	5	5	5	5	4	5	5	4	4	5	5	5	5	5
304	3	1	70	4	9	1	6	0	1	1	0	0	0	0	0	0	0	0	1	2020	3	1	2	2	5	5	2	1	2020	6	1	2020	6	2	4	4	4	4	5	3	4	4	4	4	5	4	5	4	4
305	2	1	76	5	9	1	5	0	1	0	0	0	0	0	0	0	0	0	2	2022.7.5	3	1	2	1	1	5	2	1	2022.7.8	1	1	2022.7.8	1	2	3	3	3	4	4	2	3	3	3	3	4	3	3	3	4
306	0	2	64	4	9	2	4	0	0	0	0	0	0	0	0	0	0	1	2	2022.5	3	2	2	1	2	0	2	1	2022.7.9	1	1	2022.7.9	1	2	4	4	4	5	5	4	5	4	4	4	5	4	5	5	4
307	2	1	48	2	7	1	5	0	1	0	0	0	0	0	0	0	0	0	1	2022.5	4	1	1	2	2	5	2	1	2022.6	2	1	2022.6	2	2	3	3	3	4	4	2	4	3	3	4	5	3	4	4	4
308	8	2	67	1	9	1	5	0	1	1	1	0	0	0	0	0	0	0	2	2022.7.11	3	2	2	1	1	5	2	1	2022.7.12	1	1	2022.7.12	1	2	4	4	4	5	4	2	4	3	3	4	5	3	3	4	4
309	3	1	80	1	11	2	4	0	0	0	0	0	0	0	0	0	0	1	1	2022.7	4	1	1	2	5	0	2	1	2022.7.13	1	1	2022.7.13	1	2	3	4	3	4	4	3	4	3	3	4	5	3	4	4	4
310	0	1	66	2	7	1	4	0	0	0	0	0	0	0	0	0	1	0	1	2020	5	2	2	2	5	5	2	1	2020	6	1	2020	6	2	4	5	4	5	4	4	5	5	4	4	5	4	5	5	5
311	0	1	48	2	11	4	4	0	1	0	0	0	0	0	0	0	0	0	1	2022.4.18	5	2	2	2	3	5	2	1	2022.4.18	3	1	2022.4.18	3	1	5	5	5	5	5	4	4	4	4	5	5	5	5	4	4
312	0	1	77	2	9	2	5	0	1	0	0	0	0	0	0	0	0	0	1	2016	4	1	2	2	5	1	2	1	2016.1	6	1	2016.1	6	2	3	4	3	4	4	3	5	4	4	4	5	4	5	5	4
313	0	1	68	5	9	2	6	0	1	0	0	0	0	0	0	0	1	0	1	2022.1.27	3	2	1	2	3	5	2	1	2022.5	2	1	2022.5	2	2	5	4	5	5	5	4	5	5	4	4	5	4	5	5	5
314	2	1	65	2	7	2	5	0	1	0	0	0	0	0	0	0	0	0	1	2022.6	4	2	2	2	2	5	2	1	2022.7.15	1	1	2022.7.15	1	2	4	5	4	5	5	4	5	4	4	4	5	5	5	5	5
315	0	1	70	6	9	1	6	0	1	0	0	0	0	0	0	0	0	0	2	2022.7.7	3	1	2	1	1	5	2	1	2022.7.13	1	1	2022.7.13	1	2	5	5	4	5	5	4	5	5	4	4	5	4	5	5	5
316	0	1	75	1	7	2	4	0	0	0	0	0	0	0	0	0	0	1	1	2022.5	5	1	2	2	2	0	2	1	2022.7.6	1	1	2012.7.6	1	2	4	4	4	5	5	3	4	3	3	4	5	4	5	5	5
317	1	1	83	5	9	1	5	0	1	1	0	1	0	0	0	0	1	0	1	2022.6.27	3	1	2	2	1	5	2	1	2022.6.27	1	1	2022.6.27	1	2	4	5	4	5	5	3	5	4	4	4	5	4	5	5	4
318	0	2	52	1	10	1	4	0	0	1	0	1	0	0	0	0	0	0	1	2022q	4	2	2	2	4	5	2	1	2022.7	4	1	2022.1	4	2	4	5	4	5	5	4	5	4	4	4	5	5	5	5	5
319	1	1	86	1	10	2	3	0	1	0	0	0	0	0	0	0	0	0	2	2022.7.14	5	2	2	1	1	5	2	1	2022.7.14	1	1	2022.7.14	1	2	3	4	3	5	5	3	4	3	4	4	5	4	5	5	4
320	1	1	66	1	9	2	5	0	1	1	0	0	0	0	0	0	0	0	1	2018	3	2	2	2	5	5	3	1	2022.5.30	2	1	2022.5.30	2	2	5	5	5	5	5	4	5	4	4	5	5	5	5	5	5
321	1	2	46	5	4	1	6	0	0	0	0	0	0	0	0	0	0	1	1	2021.12	3	2	2	2	4	0	2	1	2021.12	4	1	2021.12	4	2	3	4	3	4	4	3	4	3	3	4	5	3	4	5	4
322	0	2	74	1	7	2	3	0	1	0	0	0	0	0	0	0	0	0	1	2022.7.2	5	2	2	2	1	5	2	1	2022.7.2	1	1	2022.7.2	1	2	3	4	3	4	5	4	5	4	4	4	5	4	4	4	4
323	0	1	68	1	7	1	5	0	1	1	0	1	0	0	0	0	0	0	1	2022.4	4	1	2	2	3	5	2	1	2022.5	2	1	2022.5	2	2	4	5	4	5	5	4	5	4	4	5	5	4	5	5	5
324	2	2	70	1	10	2	3	0	0	0	0	1	0	0	0	0	0	0	1	2022.2	5	2	2	2	3	5	3	1	2022.7.14	1	1	2022.7.14	1	2	2	2	2	4	4	1	2	1	2	3	4	2	3	3	3
325	0	1	65	2	7	2	4	0	1	1	0	0	0	0	0	0	0	0	2	2022.6	4	1	1	1	2	5	2	1	2022.6	2	1	2022.6	2	2	4	5	4	5	5	4	5	5	4	4	5	4	5	5	5
326	1	1	65	1	2	1	4	0	1	1	0	1	0	0	0	0	0	0	2	2022.7.16	1	1	2	1	1	5	2	1	20009	6	1	2009	6	2	3	4	4	5	4	3	4	4	3	4	5	4	5	4	4
327	0	1	59	2	7	1	4	0	1	0	0	0	0	0	0	0	0	0	2	2022.5	5	1	2	2	2	5	2	1	2022.7.15	1	1	2022.7.15	1	2	4	4	4	4	4	2	3	3	3	4	4	4	4	4	4
328	6	1	48	2	2	1	4	0	1	1	0	0	0	0	0	0	0	0	1	2022.6.13	4	1	1	2	2	5	2	1	2022.6.15	2	1	2022.6.15	2	2	4	4	4	5	4	3	4	3	3	4	5	4	4	5	4
329	0	2	69	1	9	4	5	0	1	0	0	0	0	0	0	0	0	0	2	2017	3	2	2	1	5	5	1	1	2019	6	1	2019	6	2	3	4	4	5	5	3	4	4	4	4	5	4	4	4	4
330	0	1	84	4	9	2	6	0	0	0	0	0	0	0	0	0	0	1	2	2022.7.19	3	2	2	1	1	0	2	1	2020	6	1	2020	6	2	4	4	4	5	5	3	4	4	4	4	5	4	5	5	5
331	0	1	58	1	7	1	4	0	1	0	0	0	0	0	0	0	0	0	2	2022.7.12	1	1	1	1	1	5	2	1	20213	1	1	2022.7.13	1	2	4	5	4	5	5	4	5	4	4	5	5	5	5	5	5
332	0	2	59	1	8	1	6	0	1	0	0	0	0	0	0	0	0	0	1	2013	4	2	2	2	5	5	2	1	2022.1	4	1	2022.1	4	2	4	5	4	5	4	4	5	4	4	4	5	5	5	5	5
333	0	1	58	2	2	1	5	0	1	1	0	0	0	0	0	0	0	0	2	2027.10	4	1	2	1	1	5	2	1	2022.7.13	1	1	2022.7.13	1	2	4	5	4	5	5	4	5	5	4	4	5	5	5	5	4
334	1	1	74	1	9	2	5	0	1	1	0	0	0	0	0	0	1	0	2	2022.7.13	3	2	2	1	1	5	3	1	2022.7.13	1	1	2022.7.13	1	2	4	5	4	5	4	4	5	5	4	4	5	4	5	5	4
335	2	1	80	1	9	2	5	0	1	0	0	0	0	0	0	1	0	0	2	2022.7.6	4	2	2	1	1	5	2	1	2022.7.7	1	1	2022.7.7	1	2	4	4	4	5	5	3	4	4	4	4	5	4	4	5	4
336	0	2	78	1	10	2	4	0	0	0	0	0	0	0	0	0	0	1	1	2021.10	4	2	1	2	4	0	3	1	2021.10	5	1	2021.10	5	2	3	4	3	5	5	3	4	3	3	4	5	4	5	5	4
337	3	1	46	2	10	1	4	0	1	0	0	0	0	0	0	0	0	0	1	2016	5	2	2	2	5	5	2	1	2021	6	1	2021	6	2	4	4	4	4	4	3	4	4	4	4	5	4	4	4	4
338	2	2	59	1	10	2	4	0	1	1	0	0	0	0	0	0	0	0	1	2022.7.13	4	2	2	1	1	5	2	1	2022.7.18	1	1	2022.7.18	1	2	4	5	4	5	5	4	5	4	4	4	5	5	5	5	4
339	0	2	68	2	9	2	6	0	1	1	0	0	0	0	0	0	0	0	2	2022.14	4	2	2	1	1	5	2	1	2022.7.19	1	1	2022.7.19	1	2	4	5	4	5	5	4	5	5	4	5	5	5	5	5	5
340	4	1	50	2	11	1	4	0	1	0	0	0	0	0	0	0	0	0	1	2021.12	4	1	1	2	4	5	2	1	2021.12	4	1	2021.12	4	2	4	4	4	5	5	3	4	4	4	4	5	4	4	4	4
341	4	1	48	3	4	1	6	0	1	1	0	0	0	0	0	0	0	0	2	2022.7.23	4	2	2	1	1	5	2	1	2022.7.23	1	1	2022.7.23	1	2	4	4	4	5	4	4	3	4	4	4	4	4	4	4	5
342	1	1	80	1	9	2	4	0	1	0	0	1	0	0	0	0	1	0	1	2022.4	5	2	2	2	3	5	3	1	2022.7.24	1	1	2022.7.24	1	2	3	4	3	4	4	3	4	3	3	4	5	4	4	4	5
343	0	1	62	3	9	1	5	0	1	1	0	0	0	0	0	0	0	0	2	2022.7.12	4	2	2	1	1	5	2	1	2022.7.12	1	1	2022.7.12	1	2	4	5	5	5	5	4	5	4	4	5	5	5	5	5	5
344	1	1	55	5	4	1	6	0	0	1	0	0	0	0	0	0	0	0	2	2022.7.19	3	1	2	1	1	5	2	1	2022.7.19	1	1	2022.7.19	1	2	4	4	4	5	5	4	4	4	4	4	5	4	4	4	4
345	1	1	60	3	9	1	5	0	1	0	0	0	0	0	0	0	0	0	1	2022.6	3	2	2	2	2	5	2	1	2022.6	2	1	2022.6	2	2	4	5	4	5	5	4	5	5	5	5	5	5	5	5	5
346	2	1	73	2	9	2	4	0	1	0	0	0	0	0	0	0	0	0	1	2004	4	1	2	2	5	5	3	1	2004	6	1	2004	6	2	4	4	4	4	5	3	4	4	4	4	4	4	4	4	4
347	1	1	86	6	9	2	5	0	1	0	0	0	0	0	0	0	1	0	2	2022.7.27	3	2	2	1	1	5	3	1	2022.7.27	1	1	2022.7.27	1	2	4	4	4	5	5	4	4	4	4	4	4	4	4	4	4
348	1	1	63	1	9	1	4	0	0	0	0	0	0	0	0	0	1	1	2	2022.7.22	5	1	2	1	1	0	2	1	2022.7.22	1	1	2022.7.22	1	2	4	5	4	5	5	4	5	4	4	5	5	4	5	5	5
349	2	1	71	1	7	1	4	0	1	1	0	0	0	0	0	0	0	0	2	2022.7.26	4	2	1	1	1	5	2	1	202.7.22	1	1	2022.7.22	1	2	4	4	4	5	5	4	3	4	4	4	5	4	4	4	5
350	2	1	50	2	4	1	5	0	0	0	0	0	0	0	0	0	0	1	2	2022.7.26	3	1	2	1	1	0	2	1	2022.7.28	1	1	2022.7.28	1	2	4	4	4	4	4	3	4	3	4	4	4	3	4	4	4
351	0	1	60	3	9	1	6	0	1	0	0	0	0	0	0	0	0	0	2	2022.8.1	3	2	2	1	1	5	2	1	2022.8.2	1	1	2022.8.2	1	2	5	5	5	5	5	4	5	5	5	5	5	4	5	5	5
352	1	2	67	1	9	1	4	0	1	1	0	1	0	0	0	0	0	0	2	2022.7.23	4	2	2	1	1	5	2	1	2022.7.24	1	1	2922.7.24	1	2	4	4	4	5	5	3	4	4	3	4	5	4	5	5	5
353	0	1	52	5	4	1	6	0	0	0	1	0	1	0	0	0	0	0	2	2022.7.26	3	1	2	1	1	5	2	1	2022.7.28	1	1	2022.8.1	1	2	5	5	5	5	5	4	5	5	5	5	5	5	5	5	5
354	0	2	60	1	7	2	2	0	1	0	0	0	0	0	0	0	0	0	2	2022.7.15	5	2	2	1	1	5	2	1	2022.7.30	1	1	2022.7.30	1	2	3	4	3	4	5	3	4	3	3	4	5	4	5	5	4
355	3	1	56	1	8	1	4	0	1	0	0	0	0	0	0	0	0	0	1	2022.3	4	1	2	2	3	3	2	1	2022.3	3	1	2022.3	3	2	3	4	4	4	5	3	4	4	4	4	5	3	4	4	4
356	0	1	68	2	9	1	4	0	1	0	0	0	0	0	0	0	0	0	1	2022.5	3	1	1	2	3	3	2	1	2022.5	3	1	2022.5	3	2	4	5	4	5	5	4	5	4	4	4	5	4	4	5	4
357	5	1	56	2	7	2	4	0	1	1	0	0	0	0	0	0	0	0	2	2022.8.5	5	1	2	1	1	1	1	1	2022.8.11	1	1	2022.8.11	1	2	4	4	4	4	4	3	3	3	4	4	4	4	4	4	4
358	3	1	67	3	9	1	5	0	0	0	0	0	0	0	0	0	0	1	2	2022.8.5	3	1	1	1	1	0	2	1	2022.8.6	1	1	2022.8.6	1	2	4	4	4	5	5	4	5	4	5	5	5	4	5	5	5
359	1	1	53	6	10	3	3	0	0	0	0	0	0	0	0	0	0	1	2	2022.8.1	4	1	2	1	1	0	4	1	2022.8.10	1	1	2022.8.10	1	2	5	5	5	5	5	4	5	5	5	5	5	4	5	5	5
360	0	1	66	4	9	1	5	0	1	0	0	0	0	0	0	0	0	0	1	2022.6	3	2	2	2	2	5	2	1	2022.6	2	1	2022.6	2	2	5	5	5	5	5	4	5	5	5	5	5	5	5	5	5
361	1	1	53	3	8	2	4	0	1	0	0	0	0	0	0	0	0	0	2	2022.8.1	4	1	1	1	1	5	2	1	2022.8.10	1	1	2022.8.10	1	2	4	5	4	5	5	3	5	4	4	4	5	4	5	5	5
362	0	1	44	4	8	1	6	0	0	0	0	0	0	0	0	0	0	1	1	2022.2	4	1	1	2	4	0	2	1	2022.2	4	1	2022.2	4	2	5	5	5	5	5	4	5	5	5	5	5	5	5	5	5
363	0	1	49	6	4	1	6	0	0	0	0	0	0	0	0	0	1	0	2	2022.8.2	3	2	2	1	1	5	2	1	2022.8.2	1	1	2022.8.2	1	1	5	5	5	5	5	5	5	5	5	5	5	5	5	5	5
364	5	1	68	5	9	1	6	0	1	1	0	0	0	0	0	0	0	0	1	2022.72	3	2	1	2	2	2	2	1	2022.7.2	2	1	2022.7.2	2	2	4	4	4	4	4	3	3	3	3	4	4	4	4	3	4
365	8	2	74	1	7	2	3	0	1	1	0	1	0	0	0	0	0	0	2	2022.8.8	5	2	2	1	1	5	3	1	2022.8.10	1	1	2022.8.10	1	2	3	4	3	4	4	3	4	3	3	4	4	4	4	4	4
366	2	1	57	3	4	1	6	0	1	1	1	0	0	0	0	0	0	0	1	2018	4	1	1	2	5	5	2	1	2022.8.11	1	1	2022.8.11	1	2	4	4	4	4	4	3	4	4	4	4	4	3	4	4	4
367	4	1	65	1	7	1	4	0	0	0	0	0	0	0	0	0	0	1	2	2022.8.9	4	2	2	1	1	0	2	1	2022.8.9	1	1	2022.8.9	1	2	3	3	3	4	4	3	3	3	3	4	5	4	4	4	4
368	7	2	74	1	7	2	3	0	1	1	0	1	0	0	0	0	0	0	2	2022.8.8	5	2	2	1	1	5	3	1	2022.8.10	1	1	2022.8.10	1	2	3	3	3	4	4	3	4	3	3	4	4	3	3	3	4
369	0	1	59	2	7	2	3	0	0	0	0	0	0	0	1	0	0	0	2	2022.8.10	5	2	2	1	1	5	2	1	222.8.10	1	1	2022.8.10	1	2	4	4	4	4	4	3	4	4	4	4	5	4	4	4	4
370	1	1	54	5	4	1	6	0	1	0	0	0	0	0	0	0	0	0	1	2022.1	3	1	1	2	4	5	2	1	2022.7	2	1	2022.7	2	2	5	5	5	5	5	4	5	5	4	4	5	4	5	5	5
371	2	1	84	6	9	2	6	0	1	0	0	0	0	0	0	0	1	0	2	2022.8.4	3	2	2	1	1	5	3	1	2022.8.4	1	1	2022.8.6	1	2	3	3	3	4	4	2	4	3	3	3	5	3	3	4	4
372	0	1	90	1	9	2	4	0	0	0	0	0	0	0	0	1	0	0	1	2017	3	2	2	2	5	5	3	1	2022.2022.7	1	1	2022.7	1	2	3	4	3	4	4	2	4	3	3	3	4	3	4	3	4
373	0	1	49	1	10	2	3	0	1	1	0	0	0	0	0	0	0	0	2	2022.8.1	5	2	2	2	1	5	3	1	2022.8.6	1	1	2023.8.6	1	2	2	3	2	4	4	2	3	2	2	3	4	3	3	3	4
374	1	1	53	1	2	2	4	0	0	0	0	0	0	0	0	0	0	1	1	2022.7	4	2	2	2	2	0	2	1	2022.8.16	1	1	2022.8.16	1	2	3	4	3	4	4	3	4	3	3	4	5	3	4	4	4
375	6	1	64	1	7	1	3	0	0	1	0	0	0	0	0	0	1	0	2	2023.8.11	4	2	2	1	1	5	2	2	-3	-3	2	-3	-3	2	3	4	3	4	4	3	4	3	3	4	5	4	4	4	4
376	0	1	71	4	9	1	6	0	1	1	0	0	0	0	0	1	0	0	1	2022.8.1	3	1	1	2	1	5	2	1	2022.8.16	1	1	2022.8.16	1	2	5	4	4	5	5	4	5	5	4	5	5	4	5	5	5
377	4	1	55	2	8	1	5	0	1	1	0	0	0	0	0	0	0	0	2	2022.8.14	3	2	2	1	1	5	2	1	2022.8.16	1	1	2022.8.16	1	2	5	5	5	5	5	4	5	5	4	5	5	4	5	5	5
378	3	2	68	2	7	2	4	0	1	1	1	0	0	0	0	0	0	0	1	2022.5	4	2	1	2	3	5	2	1	2017	6	1	2022.8	1	2	4	4	4	5	4	4	4	4	4	4	5	4	4	4	5
379	0	1	62	6	4	1	6	0	0	0	0	0	0	0	0	0	1	0	2	2022.8.15	3	2	1	1	1	5	2	1	2022.8.15	1	1	2022.8.15	1	2	5	5	5	5	5	4	5	5	5	5	5	4	5	5	5
380	6	1	54	2	7	1	4	0	0	1	0	0	0	0	0	0	0	0	2	2022.8.8	5	1	1	1	1	5	2	1	2022.8.11	1	1	2022.8.11	1	2	4	4	4	5	4	3	4	4	4	4	5	4	4	5	5
381	1	1	73	1	10	1	4	0	1	0	0	0	0	0	0	0	1	0	1	2022.8.13	4	1	1	2	1	5	2	1	2022.7.27	1	1	2022.7.27	1	2	4	4	4	4	4	3	4	4	4	4	4	4	4	4	4
382	0	1	86	1	9	2	5	0	1	0	0	1	0	0	0	0	1	0	1	2022.8.6	4	2	2	1	1	5	2	1	2022.8.9	1	1	2022.8.9	1	2	3	4	3	4	4	3	4	4	4	4	4	4	4	4	4
383	1	2	58	1	10	2	3	0	1	0	0	0	0	0	0	0	0	0	2	2022.8.14	5	2	2	1	1	5	3	1	2022.8.15	1	1	2022.8.15	1	2	4	4	4	5	5	4	5	5	4	5	5	4	5	5	5
384	2	1	57	3	4	1	6	0	0	1	0	0	0	0	0	0	0	0	2	2022.8.8	4	1	1	1	1	5	2	1	2022.8.11	1	1	2022.8.11	1	2	5	5	5	5	5	4	5	5	5	5	5	5	5	5	5
385	7	1	53	1	7	1	3	0	0	0	0	0	0	0	0	0	0	1	1	2022.8.10	4	2	2	1	1	0	2	1	2022.8.16	1	1	2022.8.16	1	2	4	4	4	4	4	3	3	3	3	4	5	4	4	4	4
386	1	1	60	1	7	1	4	0	1	0	0	0	0	0	0	0	0	0	1	2022.7.16	4	1	1	2	2	5	2	1	2022.7.16	2	1	2022.7.16	2	2	4	5	4	4	5	4	5	4	4	4	5	4	5	5	5
387	0	1	80	3	9	2	5	0	1	0	0	0	0	0	0	0	0	0	2	2022.8.18	3	2	2	1	1	5	3	1	2022.8.19	1	1	2022.8.19	1	2	4	4	4	5	5	4	5	5	4	5	5	4	5	5	5
388	2	2	79	2	9	2	5	0	1	0	0	1	0	0	0	0	0	0	2	2022.815	3	2	2	1	1	5	3	1	2022.8.15	1	1	2022.8.15	1	2	4	4	4	4	4	3	4	4	4	4	5	4	4	4	4
389	4	2	59	1	7	2	3	0	1	1	0	0	0	0	0	0	0	0	1	2022.7.22	5	2	2	2	2	5	3	1	2022.7.22	2	1	2022.7.22	2	2	4	4	4	5	5	4	5	4	4	4	5	4	5	5	5
390	0	2	60	1	7	2	4	0	1	0	0	0	0	0	0	0	0	0	2	2022.7.15	5	2	2	1	1	5	3	1	2022.7.30	1	1	2022.7.30	1	2	3	3	3	4	4	3	4	3	4	4	5	4	4	4	4
391	1	1	57	1	10	7	3	0	1	0	0	0	0	0	0	0	0	0	2	2022.8.2	4	1	2	1	1	5	2	1	2022.8.2	4	1	2022.8.2	3	2	4	5	4	5	5	4	5	5	4	5	5	4	5	4	4
392	0	1	69	2	9	1	5	0	1	0	0	0	0	0	0	0	0	0	1	2022.5	3	1	1	2	3	3	2	1	2022.5	3	1	2022.5	3	2	4	5	4	5	5	4	5	5	4	5	5	4	5	5	5
393	5	1	56	2	7	2	2	0	1	1	0	0	0	0	0	0	0	0	1	2021.12	1	1	2	2	4	5	3	1	2021.12	5	1	2021.12	5	2	4	4	4	4	4	4	4	4	4	4	4	4	4	4	4
394	3	1	67	3	9	1	4	0	0	0	0	0	0	0	0	0	0	1	2	2022.8.5	4	1	1	1	1	0	2	1	2022.8.5	1	1	2022.8.5	1	2	4	4	4	5	5	4	4	4	4	4	5	4	4	4	5
395	1	1	53	6	10	3	3	0	1	0	0	0	0	0	0	0	0	0	2	2022.8	4	1	2	1	1	5	4	1	2022.8	1	1	2022.8	1	2	5	5	5	5	5	4	5	5	5	5	5	5	5	5	5
396	0	1	66	4	9	2	6	0	1	0	0	0	0	0	0	0	0	0	1	2022.6	3	2	2	2	2	5	2	1	2022.6	6	1	2022.6	2	2	5	5	5	5	5	5	5	5	5	5	5	5	5	5	5
397	1	1	53	3	8	1	6	0	1	0	0	0	0	0	0	0	0	0	2	2022.8.1	4	1	1	1	1	5	2	1	2022.8.1	1	1	2022.8.1	1	2	4	5	4	5	4	4	5	4	4	5	5	5	5	5	5
398	0	1	56	3	5	6	6	0	1	0	0	0	0	0	0	0	0	0	2	2022.12.1	3	1	2	1	1	5	2	1	12.4	1	1	12.4	1	2	5	5	5	5	5	4	5	5	5	5	5	5	5	5	4
399	9	1	52	2	2	1	4	0	0	0	0	0	0	0	0	0	0	1	2	2022.11.29	3	2	2	1	1	0	1	1	11.30	1	1	11.30	1	2	2	1	2	3	4	1	1	1	1	1	1	1	1	1	2
400	1	2	76	1	7	6	4	0	1	1	0	0	0	0	0	0	0	0	2	12.4	5	2	2	1	1	5	3	1	12.4	1	1	12.4	1	2	2	4	2	4	5	4	4	2	2	4	5	4	4	4	4
401	1	1	71	2	9	6	5	0	1	1	0	1	0	0	0	0	1	0	1	2018年5月	3	1	1	2	1	5	2	1	2016年1月	6	1	2018年5月	6	2	5	5	5	4	5	4	5	4	5	5	4	5	4	4	4
402	0	1	80	2	9	6	2	0	1	0	1	0	0	0	0	0	0	0	1	2021年8月	3	1	1	3	1	5	2	1	2018年8月	6	1	1990年6月	6	2	5	4	4	5	5	1	4	4	4	4	3	2	4	3	4
403	2	1	41	2	11	1	3	0	1	0	0	0	0	0	0	0	0	0	1	2022-3-29	5	2	1	1	4	5	4	2	-3	-3	2	-3	-3	2	2	2	2	3	3	2	2	2	2	3	3	3	3	3	3
404	3	2	50	5	4	2	6	0	0	0	0	0	0	0	0	0	0	1	2	2022.11.26	3	2	2	1	1	0	2	2	-3	-3	2	-3	-3	2	5	5	5	5	5	1	4	3	3	3	3	3	3	3	3
405	10	2	77	2	9	2	6	0	0	0	0	0	0	0	0	0	0	1	1	2022，12，3	3	2	2	2	1	0	3	1	2010	6	1	2020	6	2	5	5	5	5	5	4	5	2	3	5	5	1	5	2	5
406	9	2	81	2	9	7	6	0	1	1	0	0	0	0	0	0	0	0	2	2022.12.06	4	2	2	1	1	5	1	2	-3	-3	2	-3	-3	2	5	5	4	5	5	5	5	5	4	5	4	3	5	4	5
407	7	2	82	1	9	6	3	0	0	0	0	0	0	0	0	0	1	0	1	2021.10.25	4	2	2	2	1	5	1	1	2021.10	6	1	2021.10	6	2	3	4	3	5	4	3	4	3	3	4	5	3	5	3	4
408	1	1	58	2	3	6	6	0	1	1	0	0	0	0	0	0	0	0	2	2022.12.06	3	1	1	1	1	5	2	1	2022.12	1	1	2022.12	1	2	3	3	3	3	3	2	3	2	2	2	3	3	3	3	3
409	3	1	73	1	9	7	2	0	0	0	0	0	0	0	0	0	0	1	2	2022.12.03	6	2	1	1	1	0	3	2	-3	-3	2	-3	-3	2	3	3	2	4	4	3	3	3	3	4	5	3	5	3	4
410	0	1	38	5	11	6	6	0	1	0	0	0	0	0	0	0	0	0	2	2022.11.27	3	1	1	1	1	5	2	2	-3	-3	2	-3	-3	2	5	5	5	5	5	5	5	5	5	5	5	4	5	5	5
411	3	2	84	6	9	6	5	0	1	1	0	0	0	0	0	0	0	0	2	2022.05	3	2	2	2	1	5	2	1	2000	6	1	2000	6	2	4	4	4	4	5	3	4	3	3	5	5	4	5	5	4
412	0	1	85	7	9	6	6	0	0	0	0	0	0	0	0	0	0	1	2	2022.12.05	3	2	2	1	1	0	2	2	-3	-3	2	-3	-3	2	5	5	5	4	5	3	4	5	5	5	5	5	5	5	5
413	0	2	72	1	7	6	3	0	1	1	1	0	0	0	0	0	0	0	1	2000	4	2	2	2	3	5	3	1	阿托伐他汀	6	1	2000	6	2	3	3	4	4	5	4	4	3	3	3	4	4	4	4	3
414	2	1	70	2	9	1	6	0	0	0	0	0	0	0	0	0	0	1	2	2022.12.05	3	1	1	1	1	0	2	2	-3	-3	2	-3	-3	2	3	3	3	4	3	2	3	1	2	4	5	4	5	3	4
415	0	1	64	2	9	1	4	0	0	0	0	0	0	0	0	0	0	1	2	2022.12.11	3	1	2	1	1	0	2	2	-3	-3	2	-3	-3	2	3	5	5	5	5	5	5	3	4	5	5	5	5	5	5
416	5	2	77	2	9	6	6	0	1	0	0	0	0	0	0	0	0	0	2	2022.12.4	3	1	1	1	1	1	3	1	2020	6	1	2022.12	1	2	4	4	3	3	4	3	3	3	3	3	3	3	4	5	5
417	14	1	53	1	7	1	2	0	1	0	0	0	0	0	0	0	0	0	2	2022.11	5	1	1	1	1	1	2	2	-3	-3	1	2022.11	1	1	2	3	2	3	3	1	2	1	2	2	2	1	2	2	2
418	5	2	77	1	10	2	3	0	1	0	0	0	0	0	0	0	0	0	2	2022.12	5	2	2	1	1	1	3	2	-3	-3	2	-3	-3	1	1	3	1	1	1	1	2	1	1	1	4	4	4	4	4
419	1	2	76	1	7	6	3	0	0	1	0	0	0	0	0	0	0	0	1	2022.12	5	2	2	1	1	5	3	2	-3	-3	1	2022.12	1	2	1	1	1	1	2	1	1	1	1	1	1	1	2	2	2
420	1	2	42	4	2	1	6	0	0	0	0	0	0	0	0	0	0	1	2	2021.9.15	4	2	2	1	1	0	2	1	2021.9.15	1	1	2021.9.15	1	2	5	5	5	5	5	4	5	5	5	5	5	3	5	4	5
421	1	1	63	5	9	1	6	0	0	0	0	0	0	0	0	0	0	1	2	9 .17	3	2	2	1	1	0	2	1	9.17	1	1	9.17	1	2	5	5	5	5	5	4	4	5	5	5	5	4	3	5	4
422	0	2	86	3	9	6	5	0	1	0	0	1	0	0	0	0	0	0	1	9月17号	3	2	2	1	1	5	1	1	2020年8月24号	6	1	60岁	6	2	4	4	4	4	5	3	3	3	4	3	4	1	2	4	3
423	2	1	64	2	9	2	3	0	0	0	0	0	0	0	0	0	0	1	2	2021、9、20	4	1	1	1	1	0	2	1	2021、9、21	1	2	-3	-3	2	3	2	4	4	2	4	4	4	4	4	4	1	4	4	3
[truncated: 10 more columns]
